# Supplementary material for: Single-cell transcriptome profiling and the use of AID deficient mice reveal that B cell activation combined with antibody class switch recombination and somatic hypermutation do not benefit the control of experimental trypanosomosis
Source: PLoS Pathog. 2021 Nov 11;17(11):e1010026. doi: 10.1371/journal.ppat.1010026 (PMC8610246; doi:10.1371/journal.ppat.1010026)
Supplement: S1 File — (XLSX) [file ppat.1010026.s007.xlsx]

## Sheet: FOB_DEG
Full list of differential expressed genes resulted from DEG analysis of 14dpi derived MZBs compared with naïve derived cell
Gene_name	p_val	avg_logFC	pct.1	pct.2	p_val_adj
Gm10076	2.6092e-260	0.978806	0.986	0.849	4.87478e-256
Jchain	1.34622e-230	0.983889	0.544	0.001	2.51514e-226
H2-K1	2.6197e-206	0.603001	0.999	0.997	4.89438e-202
Socs3	1.28646e-196	1.22514	0.531	0.032	2.40349e-192
Lars2	3.61324e-191	-0.977163	0.395	0.87	6.75062e-187
Rpl13	5.93542e-179	0.361293	1	0.999	1.10892e-174
Rpl8	8.23265e-177	0.365994	0.999	0.999	1.53811e-172
Hspa8	1.96602e-175	0.75079	0.993	0.956	3.67312e-171
Rplp0	4.53153e-175	0.529225	1	0.997	8.46626e-171
Fcer2a	1.10949e-172	-0.988416	0.395	0.873	2.07287e-168
H2-D1	1.22637e-162	0.485831	0.999	0.999	2.29123e-158
Rpsa	4.50478e-160	0.406598	1	0.999	8.41628e-156
Rps5	2.41508e-154	0.352171	1	0.998	4.5121e-150
Wfdc17	2.42423e-150	1.0843	0.486	0.054	4.52918e-146
Rpl19	1.84235e-141	0.299909	1	0.999	3.44206e-137
Psmb9	2.33579e-140	0.748898	0.891	0.616	4.36397e-136
Rps3	6.284e-140	0.329812	0.999	0.999	1.17404e-135
Rpl32	3.81671e-137	0.356641	1	0.999	7.13077e-133
Uba52	7.3937e-137	0.621828	0.949	0.795	1.38136e-132
Rpl18	4.5668e-135	0.333584	1	0.999	8.53215e-131
Ifi30	2.29073e-134	0.960443	0.88	0.622	4.27977e-130
H2-Q7	6.75183e-134	0.720007	0.945	0.787	1.26144e-129
Ly6a	6.99504e-132	0.860455	0.942	0.71	1.30688e-127
Cd83	2.45335e-131	0.985442	0.744	0.346	4.5836e-127
Ebf1	1.05723e-125	-0.543115	0.942	0.995	1.97522e-121
Ubb	1.73295e-121	0.440588	0.997	0.99	3.23766e-117
Tpt1	3.09416e-119	0.249252	1	1	5.78083e-115
Rps7	1.03063e-117	0.292889	1	1	1.92553e-113
Psmb8	1.45935e-115	0.547861	0.967	0.859	2.72651e-111
Rpl10a	2.11114e-113	0.369845	1	0.995	3.94424e-109
Rps4x	2.90174e-111	0.29865	1	0.999	5.42131e-107
Rpl9	1.81611e-110	0.272417	1	1	3.39303e-106
Rpl6	3.36108e-110	0.31286	0.998	0.999	6.2795e-106
Ighg2c	1.32812e-109	0.405043	0.293	0.003	2.48132e-105
Rplp2	7.51044e-108	-0.278425	0.999	0.999	1.40317e-103
Ighg2b	6.87078e-106	0.401476	0.289	0.004	1.28367e-101
Macf1	2.48801e-104	-0.70099	0.578	0.872	4.64834e-100
Ets1	3.95122e-103	-0.629403	0.778	0.954	7.38206e-99
Rpl3	1.69175e-101	0.361493	0.998	0.997	3.1607e-97
Serpina3g	1.28764e-100	0.912095	0.514	0.148	2.4057e-96
Rps9	1.79739e-99	0.266639	1	0.999	3.35805e-95
Cr2	3.09307e-99	-0.916642	0.435	0.767	5.77879e-95
Pdcd4	1.33522e-98	-0.698372	0.184	0.575	2.4946e-94
Ifi47	1.84743e-98	0.784517	0.609	0.251	3.45155e-94
Rps3a1	1.18976e-97	0.244357	1	1	2.22284e-93
Rpl14	4.14465e-97	0.324018	1	0.995	7.74344e-93
Serinc3	7.46046e-96	-0.490718	0.874	0.971	1.39384e-91
Rpl29	1.75434e-94	0.367945	0.997	0.989	3.27764e-90
Rps10	7.65266e-94	0.229219	1	1	1.42975e-89
Nme2	2.68196e-93	0.578493	0.936	0.817	5.0107e-89
Rpl11	5.38143e-93	0.259286	0.999	0.999	1.00541e-88
Socs1	7.36425e-93	0.822699	0.343	0.046	1.37586e-88
S100a9	4.46783e-92	0.77994	0.26	0.007	8.34724e-88
Foxp1	9.95744e-92	-0.564496	0.872	0.971	1.86035e-87
Eef1a1	4.82863e-91	0.25534	1	1	9.02133e-87
Naca	5.56418e-89	0.385912	0.996	0.963	1.03955e-84
Mir142hg	3.84662e-88	-0.614259	0.163	0.547	7.18664e-84
Trim7	4.34638e-87	-0.703534	0.236	0.596	8.12035e-83
Itga4	1.48902e-86	-0.652543	0.314	0.676	2.78193e-82
Ighg3	1.6777e-85	0.404788	0.339	0.047	3.13445e-81
Cd55	9.85675e-85	-0.667478	0.558	0.843	1.84154e-80
Rpl21	1.83657e-84	0.239054	1	0.999	3.43126e-80
Iqgap1	5.27685e-84	-0.493894	0.78	0.939	9.85875e-80
Eef1b2	1.78483e-83	0.358859	0.996	0.99	3.3346e-79
Rpl12	4.69584e-83	0.252189	0.999	0.999	8.77324e-79
Cd74	5.93749e-83	0.199443	1	1	1.1093e-78
Rps11	3.99021e-82	0.286703	0.999	0.999	7.45491e-78
Pgap1	1.95344e-80	-0.696726	0.205	0.554	3.64962e-76
Rps27a	1.82359e-78	0.223462	0.999	0.999	3.40702e-74
Ptpn1	2.49555e-77	0.580758	0.8	0.576	4.66243e-73
Ddx6	4.61702e-77	-0.52806	0.585	0.84	8.62597e-73
Jun	5.10686e-77	0.69668	0.64	0.307	9.54115e-73
Mbnl1	1.06408e-76	-0.457646	0.845	0.957	1.98803e-72
mt-Co3	6.21427e-76	0.203442	1	1	1.16101e-71
Slpi	2.68368e-75	0.352017	0.243	0.014	5.01393e-71
Arhgef1	6.10826e-75	-0.482768	0.737	0.916	1.14121e-70
Brwd1	3.55541e-74	-0.589547	0.362	0.683	6.64258e-70
Iigp1	7.38429e-74	0.777809	0.212	0.005	1.37961e-69
Rpl15	5.18283e-73	0.293536	0.998	0.993	9.68308e-69
Hsp90ab1	2.09696e-72	0.489198	0.992	0.973	3.91775e-68
Rpl7	1.09384e-71	0.239874	1	0.998	2.04362e-67
Selenow	5.3757e-70	0.451238	0.92	0.802	1.00434e-65
Pax5	7.73955e-70	-0.482532	0.792	0.921	1.44598e-65
Rack1	1.02801e-69	0.252603	0.997	1	1.92063e-65
Rps18	1.06215e-69	0.235807	1	0.999	1.98441e-65
Stat1	1.41106e-69	0.632672	0.793	0.532	2.63627e-65
Fus	3.1056e-69	-0.479981	0.676	0.882	5.80219e-65
Clic1	6.53121e-69	0.420756	0.94	0.848	1.22023e-64
Rpl24	7.30555e-68	0.283158	0.996	0.993	1.3649e-63
Mif4gd	4.43254e-67	0.524299	0.798	0.589	8.28132e-63
Blvrb	5.42299e-67	0.530073	0.748	0.467	1.01318e-62
Zfp36l1	1.42634e-66	-0.509523	0.827	0.943	2.66483e-62
mt-Nd3	2.53592e-66	-0.424188	0.881	0.974	4.73786e-62
Malat1	6.06227e-66	-0.325855	0.998	0.999	1.13261e-61
Calr	1.13027e-64	0.53988	0.918	0.774	2.11169e-60
Akap13	4.41547e-64	-0.486829	0.704	0.897	8.24942e-60
Btf3	7.53987e-64	0.32725	0.977	0.933	1.40867e-59
Rps16	7.99436e-64	0.181401	1	1	1.49359e-59
Ralgps2	8.85787e-64	-0.454615	0.835	0.948	1.65492e-59
Cd24a	1.38828e-63	-0.560695	0.428	0.713	2.59372e-59
Myh9	2.28675e-63	-0.469811	0.636	0.876	4.27233e-59
Manf	1.02417e-62	0.588517	0.694	0.405	1.91345e-58
mt-Nd5	1.11289e-62	-0.406526	0.88	0.967	2.07921e-58
Rpl18a	1.99821e-62	0.199891	1	1	3.73326e-58
Plac8	6.50381e-62	0.51812	0.896	0.695	1.21511e-57
Rps13	1.25809e-61	0.198846	1	0.999	2.3505e-57
Rpl23	1.53392e-60	0.188377	1	1	2.86583e-56
Phf11b	1.9957e-60	0.498667	0.522	0.233	3.72856e-56
Bptf	4.21758e-60	-0.47523	0.594	0.827	7.8797e-56
Nfkbid	5.3742e-60	-0.522011	0.132	0.422	1.00406e-55
H2-T23	1.2254e-59	0.418407	0.932	0.813	2.28941e-55
Adgre5	2.47e-59	-0.539526	0.285	0.591	4.6147e-55
Ddx5	3.35233e-59	-0.310961	0.99	0.999	6.26316e-55
Gbp2	4.65282e-58	0.525239	0.276	0.056	8.69287e-54
Rpl17	1.0637e-57	0.185265	1	0.999	1.98732e-53
Ptp4a2	2.56569e-57	-0.427878	0.732	0.906	4.79348e-53
Pde7a	3.80292e-57	-0.504966	0.288	0.591	7.10499e-53
mt-Atp6	1.56448e-56	0.156876	1	1	2.92292e-52
Tut4	2.83736e-56	-0.477885	0.595	0.804	5.30103e-52
9930111J21Rik2	3.6211e-56	-0.459105	0.57	0.816	6.76531e-52
Chd4	5.18239e-56	-0.445704	0.517	0.782	9.68225e-52
Gimap4	6.63898e-56	0.467934	0.806	0.623	1.24036e-51
B2m	9.03355e-56	0.262273	0.998	0.994	1.68774e-51
Fchsd2	3.79172e-55	-0.526319	0.654	0.861	7.08406e-51
Pkib	9.26427e-55	0.632542	0.586	0.325	1.73084e-50
Tmsb4x	9.29842e-55	0.204343	1	0.999	1.73722e-50
Rpl41	5.43008e-54	-0.224845	1	0.999	1.0145e-49
Plscr1	6.1411e-54	0.44061	0.208	0.026	1.14734e-49
Ptbp3	9.00504e-54	-0.404656	0.687	0.877	1.68241e-49
Prkcb	1.26701e-53	-0.459068	0.551	0.791	2.36716e-49
Gapdh	2.90042e-53	0.428372	0.918	0.802	5.41886e-49
Psmb10	2.23439e-52	0.446316	0.712	0.498	4.17451e-48
mt-Co1	5.73544e-52	-0.180068	1	1	1.07155e-47
Irgm1	1.47306e-51	0.567756	0.445	0.197	2.75212e-47
Zbp1	1.68862e-51	0.466156	0.36	0.121	3.15485e-47
Tcf4	2.26794e-51	-0.484504	0.445	0.697	4.23719e-47
Ffar2	2.83883e-51	0.427099	0.22	0.035	5.30379e-47
Hba-a2	3.58256e-51	0.286887	0.14	0	6.6933e-47
Sdf2l1	5.00578e-51	0.464284	0.347	0.116	9.35231e-47
Psme1	5.20628e-51	0.371819	0.9	0.76	9.72689e-47
Son	2.79668e-50	-0.370605	0.827	0.924	5.22504e-46
Kmt2a	3.47847e-50	-0.463934	0.476	0.727	6.49883e-46
Neurl3	5.79798e-50	-0.480034	0.285	0.568	1.08324e-45
Cd180	6.26915e-50	-0.506506	0.431	0.686	1.17126e-45
Pdia6	1.26076e-49	0.517107	0.648	0.413	2.35547e-45
Ddx3x	1.6368e-49	-0.438684	0.456	0.699	3.05804e-45
4930523C07Rik	2.0627e-49	-0.423296	0.669	0.861	3.85374e-45
Rpl28	6.8456e-49	0.219857	1	0.996	1.27896e-44
Rps2	2.47815e-48	0.256956	0.999	0.999	4.62993e-44
Iglc3	3.35336e-48	-0.347907	0.904	0.975	6.26508e-44
Swap70	3.44487e-48	-0.412878	0.679	0.866	6.43605e-44
Iglc1	3.79087e-48	0.312156	0.662	0.345	7.08248e-44
Kmt2e	3.92768e-48	-0.415275	0.643	0.832	7.33809e-44
Vmp1	5.44941e-48	0.433932	0.397	0.164	1.01811e-43
Gadd45g	6.23009e-48	0.611724	0.284	0.078	1.16397e-43
Ldha	1.33333e-47	0.473695	0.666	0.447	2.49105e-43
Dgkd	2.20742e-47	-0.440722	0.418	0.672	4.12411e-43
AC149090.1	3.91213e-47	-0.45004	0.347	0.619	7.30902e-43
Pum2	5.28258e-47	-0.430435	0.429	0.68	9.86944e-43
Samhd1	6.30698e-47	0.500265	0.907	0.833	1.17833e-42
Rpl23a	6.4246e-47	-0.220146	0.998	0.996	1.20031e-42
Ikzf3	1.94833e-46	-0.430076	0.556	0.774	3.64007e-42
Gm47283	2.03929e-46	-0.425498	0.275	0.552	3.81e-42
Arid1a	3.76424e-46	-0.425015	0.56	0.785	7.03273e-42
Slc25a19	4.63638e-46	0.471803	0.423	0.194	8.66214e-42
Ltb	1.27543e-45	-0.334919	0.869	0.971	2.38289e-41
mt-Nd4l	2.21311e-45	-0.431188	0.492	0.715	4.13476e-41
Ier5	2.969e-45	-0.423215	0.601	0.821	5.54699e-41
Irf1	4.18914e-45	0.546987	0.549	0.323	7.82658e-41
Rpl27a	7.03696e-45	0.168274	0.999	1	1.31471e-40
Irf8	1.07255e-44	0.4064	0.928	0.835	2.00385e-40
Nfatc3	1.13291e-44	-0.434089	0.384	0.647	2.11661e-40
Rcsd1	1.25444e-44	-0.438603	0.404	0.659	2.34368e-40
Zfp36l2	2.97235e-44	-0.445534	0.305	0.574	5.55325e-40
Ctsh	9.24258e-44	0.347118	0.904	0.799	1.72679e-39
Cbl	1.3273e-43	-0.416376	0.272	0.526	2.47979e-39
Rps20	1.7563e-43	0.171976	1	0.999	3.2813e-39
Dnaja1	4.02333e-43	0.458173	0.789	0.633	7.51678e-39
Rpl26	9.08748e-43	0.176283	1	0.999	1.69781e-38
Rpl7a	1.83138e-42	0.229942	0.996	0.986	3.42157e-38
Mycbp2	2.06816e-42	-0.423403	0.56	0.764	3.86394e-38
Hspa5	2.43745e-42	0.487847	0.841	0.706	4.55389e-38
Pltp	3.30242e-42	0.388076	0.291	0.091	6.1699e-38
Rpl13a	3.78659e-42	0.156131	1	1	7.07448e-38
Rbm39	1.78676e-41	-0.2775	0.948	0.976	3.3382e-37
Baz2b	3.68751e-41	-0.45003	0.37	0.606	6.88937e-37
Mef2c	4.33807e-41	-0.307263	0.935	0.978	8.10481e-37
Dynll1	4.92837e-41	0.378858	0.848	0.748	9.20767e-37
Map3k1	8.32445e-41	-0.39065	0.43	0.664	1.55526e-36
Eif3k	1.26141e-40	0.317111	0.876	0.763	2.35668e-36
Nipbl	1.50912e-40	-0.415065	0.438	0.666	2.8195e-36
Psme2	1.52425e-40	0.403812	0.716	0.536	2.84776e-36
Eif3h	2.40211e-40	0.324482	0.874	0.771	4.48786e-36
Git2	3.62e-40	-0.40248	0.454	0.684	6.76324e-36
Kdm2a	4.95387e-40	-0.382565	0.48	0.723	9.25531e-36
Igtp	5.27713e-40	0.48468	0.3	0.107	9.85926e-36
Eif3f	6.93448e-40	0.280769	0.957	0.918	1.29557e-35
Stk10	7.14782e-40	-0.386986	0.252	0.506	1.33543e-35
Crebbp	9.66041e-40	-0.404273	0.344	0.587	1.80485e-35
Bcl2	1.09165e-39	-0.408486	0.339	0.591	2.03952e-35
Grb2	1.17011e-39	0.330387	0.884	0.842	2.18612e-35
Prkcd	4.07961e-39	-0.42198	0.309	0.555	7.62194e-35
A530032D15Rik	5.80633e-39	0.381971	0.3	0.108	1.0848e-34
Rel	1.16619e-38	-0.399758	0.401	0.644	2.1788e-34
Icosl	1.18505e-38	-0.417772	0.351	0.591	2.21403e-34
Filip1l	1.21698e-38	-0.390488	0.545	0.746	2.27369e-34
Foxn3	1.36748e-38	-0.40588	0.587	0.75	2.55486e-34
Rabgap1l	1.46003e-38	-0.461542	0.365	0.592	2.72777e-34
Rps27rt	2.35297e-38	-0.367002	0.462	0.685	4.39606e-34
Sbno2	2.83335e-38	0.446571	0.516	0.305	5.29356e-34
Celf2	3.52031e-38	-0.377027	0.644	0.82	6.57699e-34
Eif5a	5.42956e-38	0.413435	0.843	0.712	1.0144e-33
mt-Cytb	5.74583e-38	0.154006	1	1	1.07349e-33
Rasgrp3	6.82848e-38	-0.437446	0.299	0.535	1.27576e-33
Slc38a1	8.67402e-38	-0.422542	0.481	0.68	1.62057e-33
Cd2ap	8.82803e-38	-0.388567	0.433	0.66	1.64934e-33
Strbp	9.6e-38	-0.409588	0.323	0.562	1.79357e-33
B4galnt1	1.63599e-37	-0.409415	0.451	0.671	3.05653e-33
Actg1	3.00851e-37	0.315332	0.985	0.966	5.62081e-33
Tnfrsf13b	4.21886e-37	-0.391348	0.461	0.677	7.8821e-33
Bmp2k	4.49499e-37	-0.386689	0.297	0.534	8.398e-33
Clk1	5.41968e-37	-0.370746	0.604	0.782	1.01256e-32
Ppa1	6.42153e-37	0.359951	0.312	0.118	1.19973e-32
Npm1	7.1594e-37	0.310156	0.956	0.918	1.33759e-32
Gbp7	8.42859e-37	0.436901	0.306	0.116	1.57471e-32
Iglc2	1.13592e-36	-0.246692	0.945	0.986	2.12223e-32
Id3	4.29912e-36	-0.40771	0.292	0.531	8.03205e-32
Ppib	5.63722e-36	0.315952	0.869	0.751	1.0532e-31
Tnrc6a	9.21389e-36	-0.361952	0.316	0.547	1.72143e-31
Stk17b	9.54048e-36	-0.310168	0.855	0.943	1.78245e-31
Eml4	1.0355e-35	-0.400829	0.374	0.593	1.93462e-31
Tnrc6c	1.16611e-35	-0.364043	0.377	0.608	2.17864e-31
Bst2	1.20912e-35	0.324227	0.452	0.235	2.259e-31
Pou2f2	2.00504e-35	-0.325559	0.897	0.96	3.74602e-31
Cytip	2.25339e-35	0.371898	0.781	0.628	4.21e-31
Man1a	2.45373e-35	-0.361987	0.741	0.861	4.58431e-31
Tnrc6b	4.25276e-35	-0.399536	0.499	0.699	7.94543e-31
Rassf2	4.35119e-35	-0.386227	0.359	0.582	8.12932e-31
Cirbp	4.84097e-35	-0.376339	0.22	0.449	9.04439e-31
Parp1	5.58265e-35	-0.40329	0.435	0.649	1.04301e-30
Tgfb1	6.82074e-35	-0.40316	0.457	0.666	1.27432e-30
Gpr174	8.97958e-35	-0.372604	0.228	0.455	1.67765e-30
Gatad2b	9.70495e-35	-0.391365	0.35	0.573	1.81318e-30
Itsn2	1.41753e-34	-0.333364	0.584	0.771	2.64838e-30
Pxk	1.99857e-34	-0.358314	0.607	0.788	3.73392e-30
Ly6c2	2.16555e-34	0.237386	0.141	0.019	4.04589e-30
Rps15a	3.12094e-34	0.138448	1	0.999	5.83084e-30
Srsf5	4.7591e-34	-0.310892	0.796	0.913	8.89143e-30
Bcl3	4.81896e-34	0.376064	0.365	0.173	9.00326e-30
Med13	4.89382e-34	-0.426677	0.4	0.617	9.14312e-30
Serpina3f	6.93843e-34	0.24663	0.121	0.01	1.29631e-29
Rps15	7.13883e-34	-0.157762	0.998	1	1.33375e-29
Ash1l	7.48516e-34	-0.365699	0.461	0.676	1.39845e-29
Smg1	8.00439e-34	-0.367812	0.452	0.674	1.49546e-29
Fosb	1.35395e-33	-0.433662	0.2	0.417	2.52958e-29
Sp140	1.3704e-33	0.399193	0.616	0.434	2.56032e-29
Add3	1.42164e-33	-0.403448	0.517	0.716	2.65605e-29
Tsc22d4	1.58747e-33	-0.379779	0.545	0.724	2.96587e-29
Eef1d	2.44739e-33	0.294906	0.874	0.794	4.57245e-29
Bclaf1	4.4662e-33	-0.362626	0.507	0.71	8.34421e-29
H2-T22	6.23413e-33	0.35736	0.651	0.472	1.16472e-28
Arpc3	6.98884e-33	0.268059	0.914	0.842	1.30572e-28
Grap	7.09758e-33	-0.381225	0.419	0.64	1.32604e-28
Arhgap17	7.18521e-33	-0.339369	0.54	0.734	1.34241e-28
Rps8	8.31965e-33	0.137035	1	1	1.55436e-28
Wnk1	8.52487e-33	-0.362467	0.547	0.735	1.5927e-28
Btg1	1.1998e-32	-0.253805	0.97	0.991	2.24159e-28
Plekha2	1.27614e-32	-0.356958	0.38	0.601	2.38422e-28
Brd2	1.87742e-32	-0.351346	0.518	0.705	3.50758e-28
Notch2	2.3013e-32	-0.398494	0.304	0.509	4.29951e-28
Ftl1	2.76596e-32	0.337497	0.981	0.958	5.16764e-28
Lbh	2.94457e-32	-0.36659	0.533	0.74	5.50134e-28
Gdf11	3.05039e-32	-0.320762	0.098	0.283	5.69904e-28
Smarca5	3.48165e-32	-0.364816	0.388	0.598	6.50476e-28
Plaat3	4.18869e-32	0.313629	0.363	0.172	7.82572e-28
Map4k2	5.17076e-32	-0.358382	0.307	0.536	9.66053e-28
Snn	6.25831e-32	-0.340823	0.556	0.747	1.16924e-27
Cxxc5	6.39538e-32	-0.32662	0.191	0.407	1.19485e-27
Chd2	6.57628e-32	-0.38708	0.358	0.576	1.22865e-27
Rps6	1.16148e-31	0.158012	1	1	2.16999e-27
Apbb1ip	1.46769e-31	-0.334663	0.353	0.581	2.74209e-27
Rock2	1.53823e-31	-0.348665	0.289	0.515	2.87387e-27
Tmem131l	4.7973e-31	-0.33386	0.399	0.611	8.9628e-27
Pgam1	5.77103e-31	0.351443	0.481	0.286	1.0782e-26
Abca1	7.80086e-31	-0.354535	0.107	0.292	1.45743e-26
Gbp6	8.62836e-31	0.244571	0.134	0.021	1.61204e-26
Zmiz1	9.33037e-31	-0.323588	0.117	0.302	1.74319e-26
Rps6ka5	1.02556e-30	-0.296058	0.063	0.23	1.91606e-26
Csde1	1.05718e-30	-0.336667	0.58	0.746	1.97514e-26
Tmsb10	1.1025e-30	-0.204161	0.999	0.998	2.05979e-26
Pold4	2.85364e-30	0.352166	0.807	0.701	5.33146e-26
Samsn1	3.507e-30	0.572675	0.425	0.247	6.55212e-26
Eif1	3.73793e-30	0.189825	0.998	0.995	6.98357e-26
Scaf11	3.95247e-30	-0.327232	0.528	0.714	7.38441e-26
Gm15411	4.48509e-30	-0.288308	0.065	0.231	8.3795e-26
Tmod3	4.5109e-30	-0.37406	0.502	0.683	8.42771e-26
Mtdh	5.18714e-30	-0.318562	0.612	0.774	9.69113e-26
Pomp	5.43046e-30	0.344089	0.685	0.523	1.01457e-25
Sub1	6.41494e-30	0.296718	0.934	0.874	1.1985e-25
Vpreb3	6.67912e-30	-0.418491	0.356	0.561	1.24786e-25
Arhgef3	8.4243e-30	-0.35458	0.263	0.474	1.57391e-25
Wasf2	9.01657e-30	-0.358957	0.355	0.549	1.68457e-25
Ankrd44	1.19335e-29	-0.349097	0.556	0.74	2.22954e-25
Zcchc7	1.19646e-29	-0.34292	0.507	0.701	2.23535e-25
Top2b	1.37133e-29	-0.362914	0.402	0.606	2.56206e-25
S100a11	1.67445e-29	-0.325824	0.441	0.629	3.12837e-25
Rpl35	1.7038e-29	0.177066	0.997	0.991	3.18321e-25
Sptbn1	2.26481e-29	-0.333115	0.387	0.596	4.23134e-25
Chd7	2.35851e-29	-0.350758	0.302	0.506	4.40641e-25
Cmah	2.70653e-29	-0.391745	0.408	0.612	5.0566e-25
Ifitm3	3.21309e-29	0.132052	0.152	0.03	6.00301e-25
Fau	3.4693e-29	0.12827	1	1	6.48169e-25
Kmt2c	3.50572e-29	-0.347161	0.29	0.499	6.54974e-25
Sun2	3.98148e-29	-0.305166	0.139	0.328	7.43859e-25
Ccdc88c	4.6731e-29	-0.357569	0.339	0.549	8.73076e-25
Lpcat1	5.72119e-29	-0.314779	0.174	0.368	1.06889e-24
Hmgb1	6.10567e-29	-0.291901	0.758	0.865	1.14072e-24
Hmgn3	6.36239e-29	0.320861	0.194	0.058	1.18869e-24
Jmjd1c	6.60631e-29	-0.338668	0.436	0.637	1.23426e-24
Clec2i	6.9397e-29	-0.338874	0.294	0.523	1.29654e-24
Ube2c	8.26531e-29	0.126124	0.084	0.002	1.54421e-24
Stap1	9.10076e-29	-0.317668	0.667	0.827	1.7003e-24
Cdkn1b	1.13798e-28	-0.351033	0.272	0.48	2.12608e-24
Dmxl1	1.7272e-28	-0.318425	0.426	0.633	3.22692e-24
Sipa1	1.7425e-28	-0.299527	0.618	0.788	3.25552e-24
Nr3c1	1.79807e-28	-0.329017	0.298	0.513	3.35933e-24
Hnrnpul1	2.06854e-28	-0.30977	0.322	0.528	3.86465e-24
Gm11808	2.19994e-28	-0.325042	0.332	0.532	4.11014e-24
N4bp2	2.20069e-28	-0.34712	0.219	0.415	4.11155e-24
Erp44	2.76854e-28	0.344941	0.468	0.283	5.17246e-24
Sh3bp5	2.77466e-28	-0.306853	0.493	0.702	5.18389e-24
Hnrnpl	2.77641e-28	-0.321429	0.363	0.567	5.18716e-24
Cdk13	2.80717e-28	-0.338266	0.295	0.499	5.24463e-24
Irf5	3.292e-28	-0.307183	0.252	0.46	6.15044e-24
Il16	3.51711e-28	-0.30414	0.457	0.666	6.57101e-24
Malt1	3.97916e-28	-0.35243	0.568	0.727	7.43426e-24
Tmem245	4.45819e-28	-0.328577	0.186	0.379	8.32924e-24
Arpc1b	4.60079e-28	0.243718	0.918	0.891	8.59566e-24
Phip	4.93086e-28	-0.299011	0.684	0.822	9.21233e-24
2021-03-01	6.06011e-28	-0.378332	0.382	0.572	1.13221e-23
Mbtps1	6.5691e-28	-0.27178	0.132	0.316	1.22731e-23
Gigyf1	9.15539e-28	-0.326376	0.267	0.472	1.7105e-23
Ahnak	9.90834e-28	-0.317454	0.051	0.199	1.85117e-23
Pbxip1	1.32203e-27	-0.30881	0.276	0.489	2.46995e-23
Ago2	1.51498e-27	-0.327436	0.318	0.522	2.83044e-23
Syk	1.57235e-27	-0.29839	0.712	0.848	2.93763e-23
Ezr	2.17784e-27	-0.327722	0.603	0.769	4.06885e-23
Klhl24	2.28862e-27	-0.346039	0.46	0.644	4.27582e-23
Npc2	2.5471e-27	0.322162	0.558	0.39	4.75875e-23
Slc12a6	2.64339e-27	-0.345881	0.459	0.64	4.93865e-23
Ankrd11	2.78933e-27	-0.326319	0.7	0.821	5.21131e-23
Usp7	2.98923e-27	-0.3321	0.373	0.572	5.58477e-23
Spag9	3.12625e-27	-0.343038	0.348	0.545	5.84077e-23
Hipk1	3.23518e-27	-0.319886	0.346	0.545	6.04428e-23
Eif4g2	4.16429e-27	-0.29074	0.694	0.825	7.78014e-23
Kif21b	5.11192e-27	-0.339576	0.279	0.479	9.55059e-23
Birc6	5.51485e-27	-0.327224	0.369	0.563	1.03034e-22
Dnajb11	5.73824e-27	0.340254	0.463	0.283	1.07208e-22
Rock1	5.75187e-27	-0.341233	0.55	0.708	1.07462e-22
Gga2	5.99771e-27	-0.294727	0.437	0.632	1.12055e-22
Chd9	7.63996e-27	-0.310822	0.165	0.347	1.42737e-22
Eif3i	9.33426e-27	0.290251	0.735	0.615	1.74392e-22
Wars	9.52962e-27	0.364307	0.282	0.124	1.78042e-22
Rps24	1.29142e-26	0.107427	1	0.999	2.41276e-22
Kat6a	1.43414e-26	-0.294349	0.267	0.469	2.6794e-22
Setd1b	1.45104e-26	-0.30624	0.202	0.392	2.71098e-22
Lyst	1.54055e-26	-0.343668	0.215	0.401	2.87821e-22
St8sia4	2.16131e-26	-0.349859	0.417	0.609	4.03798e-22
Pou2f1	2.65215e-26	-0.310841	0.199	0.385	4.95501e-22
Crip1	2.79937e-26	-0.385901	0.674	0.822	5.23005e-22
Cnot6l	2.8321e-26	-0.362158	0.366	0.558	5.29121e-22
Atp5h	3.58053e-26	0.241429	0.917	0.842	6.6895e-22
Fam111a	4.66469e-26	-0.309264	0.529	0.71	8.71503e-22
Usp34	5.65952e-26	-0.323624	0.331	0.517	1.05737e-21
Pak2	5.85652e-26	-0.299595	0.456	0.647	1.09417e-21
Ly6e	5.99738e-26	-0.171954	0.998	0.999	1.12049e-21
Cdk17	6.30547e-26	-0.270942	0.12	0.291	1.17805e-21
Fli1	6.31086e-26	-0.354742	0.402	0.595	1.17906e-21
Eif3m	6.99817e-26	0.303229	0.748	0.604	1.30747e-21
Ankrd17	7.70998e-26	-0.322733	0.396	0.579	1.44045e-21
Etnk1	8.76867e-26	-0.314668	0.562	0.736	1.63825e-21
Csnk1g3	1.72349e-25	-0.337522	0.343	0.536	3.22e-21
Ptprj	1.84035e-25	-0.303224	0.224	0.415	3.43832e-21
Zfp652	1.97621e-25	-0.268528	0.136	0.313	3.69216e-21
Ikbkb	2.1282e-25	-0.311632	0.485	0.67	3.97612e-21
Setd2	2.14033e-25	-0.297366	0.353	0.55	3.99877e-21
Emsy	2.15872e-25	-0.331127	0.171	0.35	4.03313e-21
Sumo2	2.22557e-25	0.264778	0.88	0.821	4.15803e-21
Tax1bp1	2.2851e-25	-0.319626	0.604	0.754	4.26925e-21
Igkc	3.04046e-25	0.258202	0.996	0.98	5.68048e-21
Gngt2	3.57053e-25	0.33848	0.551	0.396	6.67083e-21
Rfx7	4.22461e-25	-0.324288	0.292	0.49	7.89284e-21
Gpr171	4.35058e-25	0.359113	0.392	0.229	8.1282e-21
Dock2	4.45022e-25	-0.294124	0.688	0.827	8.31435e-21
Serpinb1a	4.68804e-25	0.474614	0.739	0.656	8.75866e-21
Pbrm1	5.26373e-25	-0.362583	0.368	0.546	9.83424e-21
Ssr4	5.86118e-25	0.285381	0.68	0.508	1.09504e-20
Kdm5a	5.89705e-25	-0.325417	0.38	0.568	1.10175e-20
Marcks	6.50837e-25	-0.397765	0.166	0.334	1.21596e-20
Creld2	8.49727e-25	0.207726	0.214	0.075	1.58754e-20
Ktn1	8.80475e-25	-0.317321	0.271	0.457	1.64499e-20
Vezf1	9.35589e-25	-0.295253	0.205	0.394	1.74796e-20
Safb2	9.67042e-25	-0.306936	0.505	0.684	1.80672e-20
H2-Eb1	9.98371e-25	0.146035	0.999	0.998	1.86526e-20
Bmf	1.05076e-24	-0.191306	0.005	0.102	1.96314e-20
Atrx	1.10959e-24	-0.343979	0.47	0.642	2.07305e-20
Tut7	1.26587e-24	-0.317767	0.39	0.583	2.36503e-20
Txn1	1.35186e-24	0.383726	0.599	0.419	2.52568e-20
Psma2	1.65775e-24	0.269673	0.74	0.61	3.09717e-20
Ccdc50	1.9238e-24	-0.312188	0.349	0.543	3.59424e-20
Ttc7	1.95258e-24	-0.281466	0.226	0.409	3.648e-20
Hist1h4d	2.03517e-24	-0.199838	0.027	0.144	3.8023e-20
Mndal	2.12479e-24	-0.306126	0.686	0.815	3.96975e-20
Il9r	2.3029e-24	-0.247348	0.019	0.128	4.30251e-20
Fmnl1	2.55079e-24	-0.288172	0.363	0.568	4.76564e-20
Prrc2c	2.98263e-24	-0.277758	0.669	0.801	5.57246e-20
Cyb561a3	4.46779e-24	-0.298603	0.282	0.47	8.34717e-20
Mast4	4.85792e-24	-0.310644	0.176	0.346	9.07605e-20
Tgfbr2	5.04223e-24	-0.311225	0.395	0.579	9.4204e-20
Klf4	5.27133e-24	-0.27601	0.055	0.19	9.84843e-20
Rpl37a	5.37842e-24	-0.124299	1	1	1.00485e-19
Otud7b	5.48988e-24	-0.265604	0.139	0.304	1.02567e-19
Gm15987	5.98849e-24	0.325582	0.556	0.377	1.11883e-19
Cebpb	6.06816e-24	0.262106	0.251	0.106	1.13371e-19
Psmb1	6.21324e-24	0.241698	0.849	0.76	1.16082e-19
Arglu1	7.33702e-24	-0.297454	0.478	0.653	1.37077e-19
Irf4	7.76657e-24	-0.279784	0.108	0.264	1.45103e-19
Cdk2ap2	7.97556e-24	0.366058	0.65	0.517	1.49007e-19
Hdac7	9.06334e-24	-0.283344	0.236	0.423	1.6933e-19
Hnrnpul2	1.37535e-23	-0.273057	0.388	0.58	2.56956e-19
Upf2	1.40678e-23	-0.283316	0.183	0.358	2.62829e-19
Chd3	1.40744e-23	-0.334414	0.308	0.496	2.62952e-19
Psmb5	1.49179e-23	0.281216	0.62	0.475	2.7871e-19
Tob2	1.56606e-23	-0.322599	0.208	0.384	2.92588e-19
Nme1	1.72841e-23	0.337333	0.703	0.57	3.2292e-19
Napsa	1.90822e-23	0.262607	0.89	0.86	3.56512e-19
Fcer1g	1.98371e-23	0.161674	0.098	0.013	3.70617e-19
Hsp90b1	2.16581e-23	0.323509	0.836	0.69	4.04638e-19
Cd38	2.53386e-23	0.310894	0.748	0.639	4.73401e-19
Gm15675	2.54461e-23	-0.3068	0.152	0.32	4.7541e-19
Ankhd1	3.12185e-23	-0.277832	0.247	0.43	5.83255e-19
mt-Atp8	3.13677e-23	-0.314549	0.278	0.455	5.86042e-19
Pan3	3.65252e-23	-0.303429	0.292	0.476	6.824e-19
Kansl1	4.12175e-23	-0.285719	0.33	0.513	7.70067e-19
Kdm7a	4.16422e-23	-0.311078	0.328	0.516	7.78001e-19
Ep300	4.38544e-23	-0.324184	0.396	0.574	8.19331e-19
Sod1	4.47312e-23	-0.275158	0.176	0.347	8.35713e-19
Mirt1	4.85126e-23	-0.302611	0.158	0.323	9.0636e-19
Arhgap4	5.42524e-23	-0.288067	0.336	0.527	1.0136e-18
Tap1	5.6717e-23	0.283302	0.702	0.567	1.05964e-18
Atp5g1	5.91574e-23	0.294245	0.683	0.549	1.10524e-18
Sp110	5.98322e-23	0.287084	0.681	0.561	1.11784e-18
Cnot1	6.41136e-23	-0.294384	0.333	0.524	1.19783e-18
Dync1i2	7.55428e-23	-0.287462	0.268	0.455	1.41137e-18
Ddx17	8.69422e-23	-0.288378	0.521	0.687	1.62434e-18
Zmym5	8.9049e-23	-0.305203	0.304	0.482	1.6637e-18
Numa1	1.25024e-22	-0.288667	0.317	0.511	2.33581e-18
Rara	1.31598e-22	-0.235487	0.076	0.215	2.45865e-18
Lpgat1	1.39186e-22	-0.297363	0.28	0.457	2.60042e-18
Ptk2b	1.45009e-22	-0.283487	0.458	0.636	2.7092e-18
Morf4l1	1.67519e-22	-0.238768	0.751	0.867	3.12976e-18
Rgs2	1.69935e-22	-0.303207	0.083	0.223	3.17489e-18
Rb1cc1	1.85123e-22	-0.320382	0.254	0.43	3.45865e-18
S1pr1	2.03992e-22	-0.327237	0.452	0.628	3.81119e-18
Aff1	2.59082e-22	-0.261494	0.146	0.308	4.84043e-18
Hspe1	2.63914e-22	0.274458	0.828	0.74	4.9307e-18
Tet3	2.64748e-22	-0.275218	0.194	0.368	4.94628e-18
Grap2	3.12105e-22	-0.294257	0.212	0.385	5.83106e-18
Ccl5	3.5141e-22	0.0756008	0.066	0.002	6.5654e-18
Iqsec1	3.57335e-22	-0.278623	0.308	0.496	6.67608e-18
Pkn2	3.7274e-22	-0.267443	0.216	0.39	6.9639e-18
Ssh1	3.79117e-22	-0.251163	0.143	0.303	7.08305e-18
Gm19585	4.00127e-22	0.247642	0.237	0.101	7.47557e-18
Rsf1	4.00576e-22	-0.306734	0.246	0.419	7.48396e-18
Zfp740	4.12597e-22	-0.27523	0.23	0.412	7.70855e-18
Nsd1	4.24434e-22	-0.26619	0.412	0.583	7.9297e-18
Jak2	4.93952e-22	-0.248781	0.09	0.232	9.2285e-18
Map4k4	5.11691e-22	-0.30529	0.329	0.506	9.55993e-18
Ccr7	5.4952e-22	-0.285335	0.272	0.469	1.02667e-17
Lats2	6.14485e-22	-0.262093	0.14	0.3	1.14804e-17
Nedd8	6.42789e-22	0.255603	0.772	0.658	1.20092e-17
Chst3	7.14156e-22	-0.344213	0.509	0.675	1.33426e-17
Mga	7.45773e-22	-0.296112	0.298	0.481	1.39333e-17
Atp2a3	7.70576e-22	-0.276755	0.341	0.532	1.43967e-17
Dhx9	8.60926e-22	-0.276779	0.316	0.502	1.60847e-17
Hps3	9.46385e-22	-0.254352	0.217	0.391	1.76813e-17
Luc7l2	9.47274e-22	-0.265463	0.78	0.854	1.76979e-17
Rpl10	9.65148e-22	0.139303	0.999	0.994	1.80319e-17
Cnot3	9.94295e-22	-0.291672	0.24	0.411	1.85764e-17
Zeb1	1.02502e-21	-0.25302	0.14	0.296	1.91504e-17
Retnlg	1.10898e-21	0.118321	0.06	0.001	2.0719e-17
Slfn2	1.12942e-21	0.283663	0.804	0.679	2.1101e-17
Ubl3	1.31863e-21	-0.276061	0.438	0.614	2.46359e-17
Herc1	1.37543e-21	-0.290589	0.324	0.498	2.56972e-17
Eif1a	1.37838e-21	0.262666	0.348	0.19	2.57523e-17
Ctsz	1.39397e-21	0.288455	0.792	0.674	2.60436e-17
Foxo1	1.7895e-21	-0.300546	0.387	0.574	3.34333e-17
Atp5f1	1.79425e-21	0.238798	0.788	0.686	3.35219e-17
Elmo1	1.87607e-21	-0.259843	0.284	0.468	3.50506e-17
Ugcg	1.93739e-21	-0.295187	0.252	0.428	3.61963e-17
Tacc1	1.97162e-21	-0.278837	0.399	0.574	3.68357e-17
Elf2	1.99488e-21	-0.261941	0.202	0.369	3.72704e-17
Kidins220	2.05676e-21	-0.197147	0.048	0.167	3.84265e-17
Prdx1	2.76725e-21	0.28444	0.75	0.62	5.17006e-17
Sms	3.16101e-21	-0.290911	0.211	0.375	5.90572e-17
Birc5	3.1803e-21	0.0934555	0.063	0.002	5.94176e-17
Arid1b	3.22726e-21	-0.276862	0.221	0.394	6.02949e-17
Sh3kbp1	3.38143e-21	-0.279686	0.317	0.5	6.31752e-17
Dip2b	4.36945e-21	-0.273697	0.18	0.339	8.16344e-17
Prcp	4.39205e-21	-0.262934	0.22	0.393	8.20566e-17
Tmem14c	4.6038e-21	0.258116	0.501	0.335	8.60129e-17
Pik3r1	4.67401e-21	-0.273363	0.252	0.426	8.73245e-17
Cyfip2	5.22002e-21	-0.270634	0.357	0.544	9.75256e-17
Eif4a1	5.95905e-21	0.29477	0.771	0.68	1.11333e-16
Glg1	6.15312e-21	-0.273263	0.231	0.4	1.14959e-16
Xist	6.73961e-21	-0.276384	0.882	0.897	1.25916e-16
Trim24	7.32521e-21	-0.249728	0.096	0.232	1.36857e-16
Taok1	8.04583e-21	-0.282957	0.217	0.379	1.5032e-16
Emp3	8.47201e-21	-0.35176	0.385	0.557	1.58283e-16
Chchd2	8.94156e-21	0.225525	0.93	0.905	1.67055e-16
Crlf3	9.12146e-21	-0.301879	0.581	0.748	1.70416e-16
Rc3h1	9.68112e-21	-0.237803	0.148	0.307	1.80872e-16
Zeb2	9.79274e-21	0.365482	0.452	0.3	1.82958e-16
Ran	1.01126e-20	0.2946	0.781	0.69	1.88933e-16
Rassf3	1.07123e-20	-0.272118	0.189	0.353	2.00137e-16
Cacybp	1.19807e-20	0.279871	0.515	0.358	2.23836e-16
BC005537	1.23851e-20	-0.296776	0.452	0.627	2.3139e-16
Gas5	1.29661e-20	0.220257	0.892	0.846	2.42245e-16
Cep170	1.4294e-20	-0.219499	0.088	0.226	2.67055e-16
Creb1	1.49707e-20	-0.260112	0.25	0.432	2.79697e-16
Purb	1.60453e-20	-0.296358	0.571	0.71	2.99774e-16
Zbtb7a	1.77611e-20	-0.299214	0.419	0.579	3.31831e-16
Esyt1	2.10708e-20	-0.282702	0.343	0.515	3.93666e-16
Mob1a	2.16714e-20	-0.272895	0.411	0.588	4.04887e-16
Cct5	2.17853e-20	0.273138	0.686	0.578	4.07014e-16
Inpp4b	2.29541e-20	-0.239979	0.082	0.215	4.28851e-16
A630001G21Rik	2.31873e-20	0.282718	0.581	0.431	4.33208e-16
Dennd3	2.36904e-20	-0.220363	0.076	0.205	4.42608e-16
Cbx7	2.39712e-20	-0.291636	0.254	0.422	4.47853e-16
Hvcn1	2.91505e-20	-0.275032	0.754	0.847	5.44619e-16
Erbin	2.94863e-20	-0.273401	0.229	0.392	5.50892e-16
Lrba	3.01067e-20	-0.227823	0.096	0.233	5.62483e-16
Srcap	3.08087e-20	-0.248724	0.222	0.39	5.75599e-16
Prpf38b	3.28269e-20	-0.272673	0.578	0.725	6.13306e-16
Bcor	3.52339e-20	-0.220606	0.116	0.262	6.58276e-16
Mpeg1	3.53946e-20	0.193043	0.127	0.035	6.61278e-16
Nfkb2	3.63114e-20	-0.280428	0.32	0.504	6.78406e-16
Slc38a2	4.08513e-20	-0.281025	0.5	0.656	7.63225e-16
Tec	4.29676e-20	-0.275831	0.246	0.414	8.02764e-16
Nedd9	4.76715e-20	-0.278009	0.389	0.55	8.90647e-16
Galnt1	5.41306e-20	-0.261147	0.292	0.46	1.01132e-15
Xylt1	5.50473e-20	-0.258164	0.109	0.251	1.02845e-15
Fdps	6.27349e-20	0.258616	0.244	0.112	1.17208e-15
Cks2	6.35397e-20	0.207566	0.198	0.078	1.18711e-15
Ssbp4	7.57268e-20	0.236411	0.288	0.152	1.4148e-15
Hhex	7.89179e-20	-0.267174	0.424	0.595	1.47442e-15
Ikzf1	8.5118e-20	-0.269002	0.597	0.736	1.59026e-15
Eif2ak3	9.00131e-20	-0.222772	0.089	0.221	1.68171e-15
Rmi2	9.59487e-20	0.138711	0.091	0.015	1.79261e-15
Atp5c1	9.70579e-20	0.256403	0.721	0.621	1.81333e-15
Rps29	1.08998e-19	-0.0945471	1	1	2.03642e-15
Tasor	1.27192e-19	-0.286195	0.327	0.496	2.37633e-15
Smc6	1.27929e-19	-0.28702	0.378	0.539	2.3901e-15
Prkacb	1.32941e-19	-0.244037	0.172	0.328	2.48373e-15
Glcci1	1.45949e-19	-0.278391	0.334	0.495	2.72676e-15
Hsp90aa1	1.52528e-19	0.336102	0.865	0.802	2.84968e-15
Pds5a	1.53648e-19	-0.270762	0.341	0.506	2.87061e-15
Ctcf	1.58087e-19	-0.292689	0.501	0.638	2.95354e-15
Dync1h1	1.62555e-19	-0.267773	0.284	0.451	3.03702e-15
Gpr132	2.03716e-19	-0.221077	0.087	0.216	3.80603e-15
Nfat5	2.10943e-19	-0.298084	0.315	0.474	3.94104e-15
Xbp1	2.34587e-19	0.243421	0.444	0.269	4.38279e-15
Mark2	2.53444e-19	-0.250767	0.39	0.564	4.7351e-15
2021-03-07	2.60138e-19	-0.277709	0.348	0.513	4.86016e-15
Kdm3b	2.70066e-19	-0.253212	0.172	0.324	5.04565e-15
Ndst1	3.02122e-19	-0.248545	0.163	0.316	5.64455e-15
Edf1	3.05774e-19	0.239418	0.723	0.61	5.71278e-15
Fcmr	3.14555e-19	-0.213571	0.901	0.967	5.87684e-15
Tra2b	3.40389e-19	-0.246376	0.63	0.76	6.35948e-15
Chd8	3.4899e-19	-0.282904	0.356	0.518	6.52019e-15
Apc	3.53279e-19	-0.244502	0.164	0.315	6.60031e-15
Trip12	3.90561e-19	-0.249453	0.344	0.517	7.29686e-15
Snx30	4.38301e-19	-0.245177	0.268	0.438	8.18878e-15
Actr2	4.95589e-19	-0.257483	0.697	0.8	9.25909e-15
Limd1	5.02237e-19	-0.27333	0.459	0.615	9.38329e-15
Tha1	5.07498e-19	0.155856	0.102	0.022	9.48158e-15
Spcs2	5.18485e-19	0.261235	0.648	0.509	9.68685e-15
Aff4	5.212e-19	-0.24772	0.294	0.467	9.73758e-15
Dennd6a	5.29421e-19	-0.251197	0.171	0.325	9.89117e-15
Mau2	5.50115e-19	-0.274572	0.338	0.502	1.02778e-14
Egr3	5.78325e-19	-0.297084	0.15	0.302	1.08048e-14
Myo5a	6.24003e-19	-0.259716	0.166	0.315	1.16583e-14
Khdrbs1	6.28722e-19	-0.257799	0.423	0.583	1.17464e-14
Pmvk	7.37645e-19	0.219613	0.283	0.143	1.37814e-14
Pycard	8.67533e-19	0.328196	0.448	0.313	1.62081e-14
Pfdn5	9.11314e-19	0.185775	0.952	0.93	1.70261e-14
Mkln1	9.21685e-19	-0.258993	0.319	0.486	1.72198e-14
Kmt2d	9.49663e-19	-0.244159	0.22	0.384	1.77426e-14
Ino80d	9.5131e-19	-0.247707	0.231	0.392	1.77733e-14
Atp2b1	9.89293e-19	-0.305977	0.411	0.572	1.8483e-14
Polr2a	1.00785e-18	-0.265909	0.434	0.602	1.88297e-14
Yy1	1.03617e-18	-0.272564	0.375	0.539	1.93587e-14
Nfatc1	1.07176e-18	-0.283943	0.321	0.481	2.00237e-14
Ranbp2	1.34203e-18	-0.252877	0.3	0.465	2.50731e-14
Zdhhc20	1.4364e-18	-0.275729	0.283	0.445	2.68363e-14
Fry	1.5148e-18	-0.251228	0.126	0.268	2.83011e-14
Zfp292	1.63546e-18	-0.257627	0.427	0.591	3.05553e-14
Elmsan1	1.71008e-18	-0.22599	0.182	0.334	3.19495e-14
Rps25	1.8093e-18	-0.113816	0.998	0.996	3.38032e-14
Gm31243	1.82761e-18	0.223403	0.782	0.671	3.41452e-14
Psma4	1.82842e-18	0.267851	0.563	0.41	3.41603e-14
Ncf2	1.93433e-18	-0.268627	0.37	0.521	3.6139e-14
Sorl1	1.97324e-18	-0.27977	0.545	0.687	3.68661e-14
Aff3	1.9895e-18	-0.253876	0.192	0.347	3.71698e-14
Gm2a	2.02304e-18	-0.263006	0.427	0.592	3.77964e-14
Dyrk2	2.16752e-18	-0.228379	0.084	0.209	4.04957e-14
Itpr1	2.19053e-18	-0.26706	0.275	0.432	4.09256e-14
Acin1	2.28406e-18	-0.255716	0.546	0.695	4.26731e-14
Pik3ca	2.51112e-18	-0.251893	0.188	0.339	4.69153e-14
Eef1g	2.61822e-18	0.186222	0.965	0.955	4.89161e-14
Cdk19	2.88177e-18	-0.242342	0.121	0.256	5.384e-14
Mier1	3.02657e-18	-0.294077	0.413	0.562	5.65454e-14
Pecam1	3.04862e-18	-0.29706	0.431	0.581	5.69574e-14
Klf3	3.29982e-18	-0.270666	0.321	0.496	6.16505e-14
Ripor2	3.49359e-18	-0.25855	0.673	0.805	6.52707e-14
Mllt6	3.6071e-18	-0.235033	0.259	0.427	6.73914e-14
Wac	3.71067e-18	-0.256883	0.327	0.485	6.93265e-14
Sertad2	4.19585e-18	0.244108	0.287	0.154	7.8391e-14
Brd3	4.29488e-18	-0.271733	0.225	0.375	8.02413e-14
Il6ra	4.4439e-18	-0.14522	0.028	0.124	8.30253e-14
Rilpl2	4.45719e-18	-0.23343	0.168	0.315	8.32736e-14
Psmb2	4.46212e-18	0.251425	0.538	0.398	8.33658e-14
Itpr3	4.92566e-18	-0.256609	0.268	0.432	9.2026e-14
Tbc1d10c	5.02218e-18	-0.256988	0.492	0.652	9.38295e-14
Arl5c	5.29058e-18	-0.244023	0.14	0.281	9.8844e-14
Rpl36al	5.40231e-18	0.157793	0.967	0.961	1.00931e-13
Cd84	5.51185e-18	-0.259334	0.387	0.548	1.02978e-13
Cdc25b	6.0078e-18	-0.249227	0.103	0.232	1.12244e-13
Prkce	6.54565e-18	-0.247007	0.156	0.298	1.22292e-13
Rps14	6.85125e-18	0.0971392	1	1	1.28002e-13
Crisp3	8.24465e-18	-0.172106	0.012	0.092	1.54035e-13
Slc6a6	8.93792e-18	-0.235441	0.175	0.319	1.66987e-13
Smc4	8.97462e-18	-0.270826	0.356	0.52	1.67673e-13
Wdfy4	8.97977e-18	-0.241461	0.516	0.663	1.67769e-13
Pikfyve	9.086e-18	-0.256572	0.187	0.329	1.69754e-13
Ifitm2	1.00814e-17	0.0823959	0.057	0.003	1.88352e-13
Tcof1	1.04919e-17	-0.253928	0.289	0.448	1.96021e-13
Ptma	1.18306e-17	0.179917	0.992	0.995	2.21031e-13
Atp5o	1.26218e-17	0.219768	0.682	0.56	2.35813e-13
Arhgap15	1.30458e-17	-0.266115	0.529	0.681	2.43734e-13
Pck2	1.3285e-17	-0.232046	0.105	0.23	2.48203e-13
Usp24	1.34501e-17	-0.247275	0.196	0.346	2.51288e-13
Dennd1b	1.44038e-17	-0.242579	0.281	0.447	2.69106e-13
Rab21	1.44801e-17	-0.252272	0.449	0.601	2.70532e-13
Rbbp6	1.65276e-17	-0.266983	0.478	0.621	3.08786e-13
Mef2d	1.6782e-17	-0.229228	0.35	0.513	3.13538e-13
Hectd1	1.69311e-17	-0.253853	0.448	0.604	3.16324e-13
Nfe2l1	1.71126e-17	-0.246547	0.127	0.257	3.19715e-13
Nxpe2	1.92684e-17	-0.176438	0.037	0.133	3.59991e-13
Xiap	1.93803e-17	-0.25639	0.297	0.455	3.62082e-13
Itpkb	1.96009e-17	-0.256666	0.317	0.49	3.66204e-13
Fnbp4	2.0491e-17	-0.250062	0.208	0.356	3.82833e-13
Tug1	2.07826e-17	-0.238592	0.221	0.368	3.88282e-13
Lnpep	2.11254e-17	-0.254837	0.374	0.536	3.94686e-13
Gpd1l	2.27371e-17	-0.234793	0.181	0.33	4.24797e-13
Apobec3	2.42459e-17	-0.198169	0.921	0.963	4.52986e-13
4932438A13Rik	2.46443e-17	-0.262148	0.257	0.417	4.60429e-13
Cxcl9	2.8338e-17	0.0784491	0.048	0.001	5.29439e-13
Gm15848	2.87957e-17	-0.141899	0.015	0.095	5.37991e-13
Ppp4r3b	2.94525e-17	-0.25623	0.355	0.504	5.5026e-13
Ccng2	3.05962e-17	-0.20621	0.111	0.24	5.71629e-13
Kmo	3.32453e-17	-0.244969	0.183	0.328	6.21123e-13
Rap1gds1	3.37452e-17	-0.236626	0.181	0.325	6.30462e-13
Ppp1r12a	3.55555e-17	-0.258203	0.389	0.554	6.64283e-13
Zmym2	3.64866e-17	-0.215089	0.144	0.283	6.81679e-13
Add1	3.67202e-17	-0.241575	0.275	0.438	6.86044e-13
Ralbp1	3.74896e-17	-0.255628	0.266	0.421	7.00419e-13
Baz2a	3.85054e-17	-0.25803	0.277	0.424	7.19397e-13
Chd6	4.06397e-17	-0.259098	0.217	0.366	7.59272e-13
Nsd3	5.20803e-17	-0.259261	0.425	0.577	9.73016e-13
Ncor1	5.68067e-17	-0.232381	0.582	0.718	1.06132e-12
Pnrc1	6.27157e-17	-0.252003	0.498	0.657	1.17172e-12
Hip1r	6.47384e-17	-0.239076	0.313	0.472	1.20951e-12
Rpl22l1	6.63865e-17	0.195591	0.932	0.92	1.2403e-12
Rps27	6.88621e-17	-0.0915607	1	1	1.28655e-12
Jarid2	7.1128e-17	-0.25998	0.219	0.366	1.32889e-12
Arid4a	7.56618e-17	-0.270913	0.29	0.445	1.41359e-12
Rapgef1	7.61961e-17	-0.230969	0.22	0.367	1.42357e-12
Lta	7.64206e-17	-0.180433	0.045	0.143	1.42777e-12
Gpbp1l1	7.70463e-17	-0.209456	0.177	0.323	1.43946e-12
Flna	7.88873e-17	-0.276791	0.4	0.56	1.47385e-12
Sppl2a	8.36623e-17	-0.270177	0.244	0.389	1.56306e-12
Cxcl10	8.37748e-17	0.10143	0.051	0.002	1.56516e-12
Cdkn2d	8.66791e-17	0.260431	0.353	0.221	1.61943e-12
Ltf	8.7886e-17	0.0435862	0.044	0	1.64197e-12
Psmb3	8.90681e-17	0.222657	0.682	0.57	1.66406e-12
Slc25a37	9.20363e-17	-0.246022	0.166	0.3	1.71951e-12
Tcf12	9.718e-17	-0.233231	0.28	0.447	1.81561e-12
Zmiz2	1.07002e-16	-0.22442	0.313	0.472	1.99913e-12
Zfas1	1.14828e-16	0.245309	0.503	0.36	2.14533e-12
Tlk1	1.25749e-16	-0.24674	0.202	0.341	2.34936e-12
Ccdc71l	1.43581e-16	0.309883	0.33	0.202	2.68253e-12
Chst15	1.51398e-16	-0.204956	0.14	0.275	2.82857e-12
Psma5	1.57486e-16	0.238078	0.532	0.394	2.94231e-12
Gbp4	1.67334e-16	0.296904	0.271	0.152	3.12631e-12
Lyz2	1.71497e-16	0.3984	0.05	0.002	3.20407e-12
Sh3pxd2a	1.77884e-16	-0.194685	0.074	0.186	3.3234e-12
AW112010	1.79609e-16	0.289327	0.527	0.397	3.35563e-12
Prtn3	1.79678e-16	0.0435568	0.044	0	3.35693e-12
Pabpc1	1.80843e-16	-0.200442	0.906	0.96	3.37869e-12
Sp1	2.10948e-16	-0.238784	0.268	0.422	3.94114e-12
Mrpl18	2.19784e-16	0.210172	0.48	0.335	4.10622e-12
Spib	2.40951e-16	-0.242948	0.593	0.728	4.50168e-12
Samd9l	2.51261e-16	-0.258668	0.412	0.57	4.69431e-12
Tcf20	2.53703e-16	-0.205147	0.163	0.302	4.73993e-12
Dleu2	2.7545e-16	-0.274934	0.272	0.42	5.14623e-12
Msi2	2.77041e-16	-0.277647	0.302	0.446	5.17597e-12
Herc4	3.0516e-16	-0.235349	0.304	0.458	5.70131e-12
Colgalt1	3.27562e-16	-0.22464	0.194	0.336	6.11985e-12
Zfp91	3.32393e-16	-0.227812	0.304	0.46	6.21011e-12
Fam168b	3.37818e-16	-0.212817	0.335	0.498	6.31145e-12
Zfp871	3.43186e-16	-0.221572	0.27	0.428	6.41175e-12
Rrm2	3.57619e-16	0.0713922	0.054	0.004	6.68139e-12
Ahctf1	3.65951e-16	-0.215531	0.19	0.333	6.83705e-12
Pira2	3.66548e-16	-0.151205	0.02	0.098	6.84821e-12
Dyrk1a	3.88556e-16	-0.217262	0.227	0.377	7.2594e-12
Ythdc1	3.95912e-16	-0.245592	0.462	0.611	7.39683e-12
Ttc28	4.20952e-16	-0.149772	0.02	0.1	7.86464e-12
H3f3a	4.41119e-16	0.14639	1	0.999	8.24142e-12
Slc14a1	4.77042e-16	-0.153097	0.031	0.119	8.91257e-12
Huwe1	4.93607e-16	-0.240856	0.383	0.536	9.22207e-12
Zmynd8	4.97174e-16	-0.244988	0.363	0.511	9.28871e-12
Pfn1	4.99852e-16	0.155675	0.999	0.99	9.33874e-12
Tab2	5.00882e-16	-0.22195	0.243	0.394	9.35799e-12
St8sia6	5.00945e-16	-0.135046	0.012	0.082	9.35915e-12
Sgms1	5.01822e-16	-0.255171	0.305	0.453	9.37553e-12
Pkm	5.08885e-16	0.266142	0.612	0.513	9.5075e-12
Dennd2d	5.21004e-16	-0.176244	0.06	0.162	9.73393e-12
Mxd4	5.3004e-16	-0.259067	0.216	0.36	9.90273e-12
Sltm	5.33274e-16	-0.220315	0.417	0.575	9.96316e-12
Cct7	5.53278e-16	0.250426	0.564	0.443	1.03369e-11
H2-Q4	5.58743e-16	0.234266	0.652	0.523	1.0439e-11
Heca	5.74955e-16	-0.24339	0.178	0.317	1.07419e-11
Ywhaz	5.98617e-16	-0.224622	0.676	0.809	1.1184e-11
Slc30a5	6.25902e-16	-0.231226	0.228	0.373	1.16937e-11
Cers4	6.27714e-16	-0.252347	0.204	0.346	1.17276e-11
B230219D22Rik	6.2905e-16	-0.232535	0.208	0.352	1.17525e-11
Car1	6.81937e-16	0.045189	0.057	0.005	1.27406e-11
Fabp5	7.09939e-16	0.200737	0.089	0.02	1.32638e-11
Plec	7.21061e-16	-0.213143	0.156	0.295	1.34716e-11
Cmtm7	7.28401e-16	-0.244969	0.439	0.593	1.36087e-11
Tpr	9.23825e-16	-0.24186	0.601	0.736	1.72598e-11
Snrnp200	9.56754e-16	-0.218852	0.263	0.412	1.7875e-11
Zzef1	9.7599e-16	-0.244148	0.232	0.376	1.82344e-11
Trim56	9.86108e-16	-0.245947	0.221	0.362	1.84235e-11
Hmox1	1.02544e-15	0.272225	0.105	0.03	1.91583e-11
Crebl2	1.0501e-15	-0.161815	0.057	0.16	1.9619e-11
Srrm2	1.05937e-15	-0.215727	0.835	0.899	1.97923e-11
Tsc22d2	1.09591e-15	-0.231544	0.176	0.313	2.04749e-11
Ighd	1.10675e-15	-0.186412	0.966	0.982	2.06773e-11
I730030J21Rik	1.11125e-15	-0.145797	0.028	0.111	2.07615e-11
Lgals3	1.20322e-15	0.223432	0.133	0.046	2.24798e-11
Cables2	1.22885e-15	-0.172229	0.109	0.233	2.29587e-11
Gm26917	1.38681e-15	-0.258419	0.402	0.57	2.59099e-11
Prpf4b	1.39487e-15	-0.267675	0.443	0.579	2.60603e-11
Gabarap	1.4707e-15	0.191111	0.873	0.816	2.7477e-11
Kmt5b	1.48048e-15	-0.238438	0.226	0.365	2.76599e-11
Cat	1.61583e-15	-0.230465	0.193	0.327	3.01886e-11
Arfgef1	1.73136e-15	-0.213911	0.374	0.521	3.23471e-11
R3hdm2	1.73827e-15	-0.203382	0.139	0.265	3.24762e-11
Clta	1.8298e-15	0.180068	0.879	0.844	3.41862e-11
Mylip	2.01097e-15	-0.274392	0.373	0.523	3.75709e-11
Ncoa6	2.11485e-15	-0.172923	0.073	0.18	3.95118e-11
Man2a2	2.12377e-15	-0.199781	0.101	0.216	3.96784e-11
Foxk1	2.29028e-15	-0.17842	0.1	0.218	4.27894e-11
Mbtd1	2.59119e-15	-0.226237	0.177	0.31	4.84112e-11
Ankrd37	2.77633e-15	0.208198	0.195	0.092	5.18702e-11
Cul3	2.90277e-15	-0.225094	0.295	0.44	5.42325e-11
Psma7	2.94334e-15	0.233526	0.728	0.648	5.49903e-11
Tnk2	2.96487e-15	-0.194594	0.104	0.22	5.53926e-11
Bach2	2.98843e-15	-0.27569	0.515	0.65	5.58329e-11
Brd1	3.01392e-15	-0.215341	0.264	0.416	5.63091e-11
Med13l	3.3197e-15	-0.217881	0.216	0.358	6.20219e-11
Rbm25	3.69548e-15	-0.200793	0.729	0.844	6.90427e-11
Rpl27	3.73745e-15	0.0984622	1	0.998	6.98268e-11
Ireb2	3.77886e-15	-0.21251	0.185	0.321	7.06004e-11
Stk4	3.81773e-15	-0.219337	0.373	0.524	7.13266e-11
Nucks1	3.98518e-15	-0.211757	0.509	0.64	7.44551e-11
Trps1	4.03261e-15	-0.181035	0.066	0.166	7.53412e-11
Fkbp2	4.04117e-15	0.21846	0.396	0.257	7.55012e-11
Znrf2	4.16014e-15	-0.230992	0.204	0.339	7.7724e-11
Smim27	4.40857e-15	-0.21334	0.104	0.218	8.23652e-11
Slc4a7	4.42045e-15	-0.264784	0.294	0.43	8.25873e-11
Trrap	4.50521e-15	-0.195218	0.15	0.277	8.41708e-11
Hspa1b	4.51292e-15	0.16569	0.06	0.008	8.43149e-11
Hnrnpr	4.9136e-15	-0.257678	0.383	0.529	9.18008e-11
Oga	5.02198e-15	-0.228903	0.253	0.397	9.38256e-11
Specc1l	5.18575e-15	-0.194094	0.105	0.219	9.68854e-11
Maml2	5.23184e-15	-0.185684	0.059	0.157	9.77465e-11
Il17ra	5.243e-15	-0.238077	0.34	0.487	9.79549e-11
Inpp5d	5.26653e-15	-0.212129	0.429	0.575	9.83946e-11
Rac2	5.55831e-15	0.171201	0.957	0.959	1.03846e-10
Ice1	5.55848e-15	-0.182488	0.1	0.216	1.03849e-10
Rab11fip2	5.64496e-15	-0.17897	0.096	0.209	1.05465e-10
Cd53	6.11482e-15	0.189717	0.907	0.878	1.14243e-10
Rassf5	6.72154e-15	-0.22777	0.306	0.449	1.25578e-10
Mob3a	6.86902e-15	-0.201125	0.148	0.275	1.28334e-10
Snu13	7.45327e-15	0.2409	0.62	0.507	1.39249e-10
Adrb2	7.87364e-15	-0.205289	0.174	0.307	1.47103e-10
Setx	8.11275e-15	-0.224931	0.213	0.353	1.5157e-10
Adnp	8.19172e-15	-0.222534	0.177	0.306	1.53046e-10
Gse1	8.35087e-15	-0.209431	0.119	0.238	1.56019e-10
Tnks2	8.66059e-15	-0.21452	0.234	0.374	1.61806e-10
Gm20429	8.76201e-15	0.176134	0.2	0.095	1.63701e-10
Myadm	8.83864e-15	-0.193206	0.04	0.127	1.65132e-10
Susd6	8.94767e-15	-0.222506	0.19	0.324	1.67169e-10
Snrk	8.95304e-15	-0.180706	0.117	0.237	1.6727e-10
Hypk	9.40824e-15	-0.189313	0.22	0.364	1.75774e-10
Col4a3bp	9.42473e-15	-0.175273	0.074	0.176	1.76082e-10
Cxcr3	9.86063e-15	0.100116	0.05	0.004	1.84226e-10
Sft2d1	1.02195e-14	-0.199375	0.156	0.281	1.9093e-10
Hopx	1.02378e-14	-0.178191	0.079	0.185	1.91272e-10
Bdp1	1.13176e-14	-0.236842	0.224	0.357	2.11446e-10
Kdm1a	1.15168e-14	-0.208226	0.18	0.307	2.15168e-10
B3gnt2	1.15565e-14	-0.23359	0.354	0.496	2.1591e-10
Vdac2	1.19887e-14	0.21677	0.569	0.457	2.23984e-10
Cap1	1.21763e-14	-0.218368	0.392	0.542	2.2749e-10
Nfam1	1.26104e-14	-0.153607	0.031	0.112	2.35601e-10
Batf	1.38449e-14	0.219652	0.178	0.082	2.58664e-10
Pum1	1.40821e-14	-0.222795	0.332	0.477	2.63096e-10
Smagp	1.46846e-14	0.203773	0.261	0.146	2.74353e-10
Baz1b	1.50704e-14	-0.234984	0.333	0.472	2.8156e-10
Ssr2	1.52178e-14	0.195257	0.382	0.243	2.84315e-10
Scd1	1.52502e-14	-0.217407	0.772	0.853	2.8492e-10
5031439G07Rik	1.52875e-14	-0.190343	0.151	0.277	2.85616e-10
N4bp2l2	1.54238e-14	-0.232796	0.419	0.559	2.88164e-10
Aprt	1.63554e-14	0.222363	0.469	0.339	3.05567e-10
Ifi203	1.65358e-14	-0.251278	0.725	0.809	3.08938e-10
Cd19	1.66802e-14	-0.211123	0.789	0.851	3.11637e-10
Npepps	1.82097e-14	-0.194054	0.147	0.273	3.40211e-10
Fam107b	1.97463e-14	-0.251211	0.369	0.51	3.6892e-10
Tent5c	1.9757e-14	0.105772	0.075	0.016	3.69121e-10
Fam193a	1.99298e-14	-0.199035	0.202	0.334	3.72349e-10
2900097C17Rik	2.08384e-14	-0.193867	0.18	0.313	3.89324e-10
Smdt1	2.08958e-14	0.188941	0.6	0.458	3.90396e-10
Cggbp1	2.14017e-14	-0.228803	0.296	0.429	3.99848e-10
Ftx	2.18704e-14	-0.206541	0.142	0.264	4.08604e-10
Peli1	2.26642e-14	-0.216373	0.344	0.5	4.23435e-10
Arhgap9	2.28059e-14	-0.202775	0.196	0.332	4.26082e-10
4930426D05Rik	2.29419e-14	-0.138881	0.033	0.114	4.28623e-10
Srgn	2.30992e-14	0.193896	0.944	0.892	4.31563e-10
Atp13a2	2.32402e-14	-0.179945	0.116	0.231	4.34197e-10
Anxa6	2.34338e-14	-0.232695	0.322	0.464	4.37813e-10
Rgl2	2.36425e-14	-0.178511	0.111	0.228	4.41714e-10
Cep350	2.42926e-14	-0.220908	0.172	0.3	4.53859e-10
Tbx21	2.44156e-14	0.116456	0.073	0.015	4.56157e-10
Srrm1	2.45361e-14	-0.212103	0.439	0.583	4.58409e-10
2010309G21Rik	2.46213e-14	-0.162592	0.042	0.128	4.6e-10
Btk	2.56785e-14	-0.215372	0.325	0.472	4.79751e-10
Cast	2.69173e-14	-0.246635	0.246	0.383	5.02896e-10
Med16	2.75644e-14	-0.170291	0.064	0.16	5.14986e-10
Runx3	2.7588e-14	-0.213694	0.218	0.351	5.15427e-10
Ly9	2.80289e-14	-0.224334	0.276	0.41	5.23664e-10
Phf3	2.97134e-14	-0.24219	0.417	0.55	5.55135e-10
Stat3	3.15028e-14	0.252756	0.554	0.447	5.88567e-10
Pik3c2b	3.24249e-14	-0.202015	0.157	0.281	6.05794e-10
Selenok	3.34855e-14	0.197944	0.668	0.538	6.2561e-10
Polr1d	3.35693e-14	0.225222	0.713	0.641	6.27176e-10
Atp5b	3.39734e-14	0.218635	0.844	0.797	6.34726e-10
Crebrf	3.41611e-14	-0.247264	0.289	0.426	6.38232e-10
Nhp2	3.55617e-14	0.263919	0.416	0.298	6.64399e-10
Thoc2	3.60943e-14	-0.209549	0.312	0.455	6.74349e-10
Gimap6	3.62535e-14	-0.191307	0.866	0.919	6.77324e-10
Camkk2	3.63749e-14	-0.210311	0.127	0.241	6.79592e-10
Rasgrp1	3.84671e-14	-0.245105	0.247	0.381	7.18681e-10
Ptpn14	3.90837e-14	-0.135157	0.017	0.085	7.30201e-10
Cox5a	4.04682e-14	0.215972	0.752	0.668	7.56068e-10
Mki67	4.11904e-14	0.0663569	0.056	0.007	7.69561e-10
Mindy2	4.12024e-14	-0.260985	0.279	0.404	7.69784e-10
Trim34a	4.38901e-14	-0.250002	0.34	0.481	8.19998e-10
Ptbp2	4.41832e-14	-0.14694	0.076	0.178	8.25474e-10
Mllt10	4.73676e-14	-0.211186	0.245	0.381	8.84969e-10
Gbp3	4.92097e-14	0.194579	0.238	0.128	9.19384e-10
Setd5	5.04695e-14	-0.234017	0.285	0.421	9.42921e-10
Tsix	5.09687e-14	-0.188341	0.101	0.211	9.52249e-10
St3gal1	5.21628e-14	-0.21794	0.151	0.273	9.74557e-10
Psd4	5.36383e-14	-0.186189	0.221	0.362	1.00212e-09
Khsrp	5.43539e-14	-0.19993	0.209	0.344	1.01549e-09
Prelid1	5.62082e-14	0.214042	0.567	0.45	1.05014e-09
Smarca2	5.65311e-14	-0.225407	0.192	0.319	1.05617e-09
Qk	6.14952e-14	-0.212687	0.306	0.45	1.14892e-09
Cobll1	6.15411e-14	-0.17902	0.09	0.194	1.14977e-09
Ano6	6.3381e-14	-0.158734	0.075	0.175	1.18415e-09
Prrc2a	6.35124e-14	-0.212393	0.485	0.615	1.1866e-09
Neat1	6.49019e-14	-0.233212	0.406	0.553	1.21256e-09
Jak3	6.53401e-14	0.185276	0.189	0.092	1.22075e-09
Eif5	6.83919e-14	-0.198416	0.676	0.789	1.27777e-09
Jpt1	6.88634e-14	0.210709	0.772	0.706	1.28657e-09
Diaph1	7.0377e-14	-0.247341	0.359	0.489	1.31485e-09
Maml3	7.09319e-14	-0.142787	0.019	0.088	1.32522e-09
Kpna4	7.4806e-14	-0.228053	0.301	0.446	1.3976e-09
Lyn	7.64875e-14	-0.207618	0.651	0.758	1.42902e-09
Zfp280d	7.76385e-14	-0.212558	0.225	0.357	1.45052e-09
Trim33	8.44131e-14	-0.175146	0.15	0.274	1.57709e-09
Osbpl8	8.56101e-14	-0.231832	0.197	0.322	1.59945e-09
Hcrtr2	9.11824e-14	-0.18661	0.04	0.123	1.70356e-09
Gpi1	9.26903e-14	0.193586	0.704	0.608	1.73173e-09
Jade2	9.75686e-14	-0.162205	0.089	0.196	1.82287e-09
Sap25	9.76157e-14	-0.168344	0.101	0.211	1.82375e-09
Zmynd11	1.01198e-13	-0.207347	0.324	0.472	1.89069e-09
Cpm	1.03645e-13	-0.216176	0.107	0.216	1.9364e-09
Lgmn	1.04059e-13	0.257664	0.455	0.337	1.94413e-09
Dbnl	1.05191e-13	0.206497	0.631	0.521	1.96529e-09
Atp5d	1.05404e-13	0.18102	0.803	0.727	1.96926e-09
Ubd	1.10571e-13	0.0826806	0.036	0	2.0658e-09
Faah	1.12464e-13	-0.168249	0.037	0.118	2.10117e-09
Cd200	1.14065e-13	-0.222917	0.134	0.25	2.13108e-09
Usp4	1.17763e-13	-0.200947	0.229	0.362	2.20016e-09
Calhm2	1.18621e-13	-0.187284	0.212	0.345	2.21619e-09
Hexim1	1.20472e-13	-0.192001	0.108	0.218	2.25077e-09
Cst3	1.2413e-13	-0.197573	0.572	0.668	2.31912e-09
2021-09-01	1.26572e-13	-0.213703	0.428	0.574	2.36474e-09
Xkrx	1.26851e-13	-0.168806	0.056	0.146	2.36996e-09
Synrg	1.30509e-13	-0.185743	0.152	0.275	2.43831e-09
Mapk14	1.31495e-13	-0.183396	0.147	0.271	2.45673e-09
Txndc16	1.36464e-13	-0.21653	0.336	0.474	2.54956e-09
Mdm4	1.38533e-13	-0.212032	0.334	0.474	2.58821e-09
Slain2	1.39088e-13	-0.196117	0.156	0.276	2.59857e-09
Lcp1	1.4203e-13	-0.200586	0.866	0.911	2.65355e-09
Fkbp4	1.42763e-13	0.221346	0.48	0.359	2.66724e-09
Akap8	1.55908e-13	-0.190325	0.267	0.411	2.91283e-09
Txnip	1.60705e-13	-0.215693	0.528	0.673	3.00246e-09
Cep250	1.64044e-13	-0.189365	0.11	0.217	3.06483e-09
Nin	1.65613e-13	-0.193695	0.172	0.298	3.09414e-09
Mif	1.67155e-13	0.321343	0.635	0.543	3.12295e-09
Jak1	1.78483e-13	-0.201966	0.71	0.814	3.33459e-09
Tnpo3	1.79282e-13	-0.228216	0.267	0.402	3.34952e-09
Hist1h2ap	1.808e-13	0.151257	0.233	0.119	3.37789e-09
Tpm3	1.86196e-13	-0.2003	0.771	0.83	3.47871e-09
Tubb2b	1.87367e-13	0.108265	0.075	0.017	3.50059e-09
Tmcc3	1.90087e-13	-0.163518	0.086	0.186	3.55139e-09
Pip4k2b	1.90129e-13	-0.183328	0.108	0.215	3.55218e-09
Vars	1.94129e-13	-0.217448	0.512	0.631	3.62691e-09
Nr2c2	1.96407e-13	-0.196167	0.155	0.274	3.66947e-09
Pds5b	1.96454e-13	-0.197214	0.142	0.258	3.67034e-09
Hnrnpa0	1.98438e-13	-0.17389	0.813	0.871	3.70742e-09
Zfp148	2.06048e-13	-0.225317	0.274	0.409	3.84959e-09
Plin2	2.128e-13	0.119196	0.084	0.022	3.97574e-09
Nfic	2.22103e-13	-0.200386	0.06	0.148	4.14955e-09
Lmo4	2.29245e-13	-0.199382	0.115	0.222	4.28298e-09
Pcm1	2.32786e-13	-0.203829	0.193	0.319	4.34915e-09
Ctdspl2	2.37073e-13	-0.174021	0.13	0.244	4.42923e-09
Klf7	2.47861e-13	-0.205361	0.097	0.201	4.63079e-09
Arid4b	2.48101e-13	-0.2457	0.484	0.596	4.63527e-09
Impdh2	2.58543e-13	0.225882	0.483	0.365	4.83036e-09
Rubcn	2.61792e-13	-0.200698	0.268	0.4	4.89107e-09
Lsm14a	2.71014e-13	-0.203497	0.251	0.388	5.06336e-09
Phf21a	2.72123e-13	-0.208564	0.236	0.371	5.08407e-09
Uvrag	2.73888e-13	-0.221171	0.324	0.453	5.11706e-09
Zfp831	2.80855e-13	-0.184781	0.106	0.213	5.24722e-09
Smap2	2.92083e-13	-0.202016	0.612	0.751	5.45699e-09
Cd40	2.99517e-13	-0.211078	0.236	0.372	5.59587e-09
Rpl38	3.09393e-13	-0.0855064	1	0.999	5.7804e-09
Arf5	3.13196e-13	0.188035	0.728	0.638	5.85145e-09
Fcgr4	3.52271e-13	0.0953505	0.04	0.002	6.58148e-09
Birc3	3.58531e-13	-0.240914	0.469	0.595	6.69844e-09
Ppp2r5a	3.587e-13	-0.205726	0.347	0.496	6.70159e-09
Tcf25	3.64872e-13	-0.228645	0.552	0.671	6.81691e-09
Prdm2	4.57982e-13	-0.211423	0.241	0.377	8.55648e-09
Cyld	4.64055e-13	-0.213374	0.34	0.476	8.66995e-09
Ms4a4b	4.69024e-13	-0.0982209	0.105	0.222	8.76277e-09
Ppp4r3a	4.75682e-13	-0.20362	0.279	0.414	8.88717e-09
Sfswap	4.79584e-13	-0.203126	0.235	0.364	8.96006e-09
Rrm2b	4.81592e-13	-0.18107	0.132	0.246	8.99759e-09
Rasa2	4.84262e-13	-0.222499	0.26	0.385	9.04747e-09
Carns1	4.89915e-13	-0.153364	0.053	0.14	9.15308e-09
Epc1	5.11378e-13	-0.196267	0.18	0.305	9.55408e-09
Poldip3	5.11451e-13	-0.176393	0.229	0.362	9.55543e-09
Ep400	5.17254e-13	-0.191112	0.317	0.449	9.66385e-09
Helz2	5.24779e-13	-0.217898	0.415	0.545	9.80445e-09
Elk3	5.26991e-13	-0.138934	0.069	0.163	9.84578e-09
Smad4	5.29868e-13	-0.182237	0.169	0.291	9.89953e-09
Tnfaip8	5.30115e-13	-0.202777	0.454	0.589	9.90414e-09
Supt5	5.67964e-13	-0.213087	0.318	0.451	1.06113e-08
Epc2	5.87437e-13	-0.194724	0.172	0.292	1.09751e-08
Slf2	6.30566e-13	-0.180664	0.125	0.235	1.17809e-08
Zcchc24	6.75927e-13	-0.130338	0.036	0.112	1.26283e-08
Ibtk	6.77064e-13	-0.194876	0.162	0.275	1.26496e-08
Hnrnpf	7.28528e-13	0.157682	0.947	0.918	1.36111e-08
Snrpa1	7.34145e-13	0.201245	0.324	0.209	1.3716e-08
Fam129c	7.36034e-13	-0.189027	0.076	0.171	1.37513e-08
Rtcb	7.49519e-13	0.210146	0.518	0.406	1.40033e-08
Rnf144a	7.53717e-13	-0.194513	0.185	0.309	1.40817e-08
Sin3a	7.5473e-13	-0.174846	0.128	0.241	1.41006e-08
Mapk12	7.63083e-13	-0.135501	0.028	0.101	1.42567e-08
Tgm2	7.71933e-13	0.0731658	0.041	0.003	1.4422e-08
Cerk	8.07365e-13	-0.227209	0.293	0.424	1.5084e-08
Psme2b	8.26567e-13	-0.202272	0.23	0.358	1.54427e-08
Tecpr1	8.80459e-13	-0.166547	0.147	0.266	1.64496e-08
Mon2	8.88592e-13	-0.194213	0.18	0.3	1.66016e-08
Ap2b1	9.3549e-13	-0.217431	0.289	0.419	1.74778e-08
Snrnp70	9.41645e-13	-0.185942	0.692	0.816	1.75928e-08
Phf20l1	9.46243e-13	-0.244863	0.354	0.485	1.76787e-08
Slc25a5	9.50878e-13	0.222622	0.776	0.705	1.77653e-08
Zfp646	9.79754e-13	-0.196284	0.172	0.292	1.83047e-08
Dennd4b	9.89913e-13	-0.214637	0.201	0.319	1.84945e-08
Akna	1.01419e-12	-0.199694	0.269	0.403	1.8948e-08
Strn3	1.02274e-12	-0.181482	0.231	0.368	1.91079e-08
Cdk11b	1.03753e-12	-0.216718	0.3	0.434	1.93842e-08
Zfp53	1.08352e-12	0.17881	0.21	0.112	2.02434e-08
Dgkz	1.10184e-12	-0.199354	0.218	0.346	2.05857e-08
Dennd5b	1.10601e-12	-0.215107	0.451	0.583	2.06636e-08
Rpl39	1.11136e-12	0.0905042	0.999	0.999	2.07636e-08
Usp6nl	1.16232e-12	-0.182858	0.133	0.244	2.17157e-08
Slc15a2	1.19367e-12	0.149564	0.155	0.069	2.23013e-08
Lifr	1.35275e-12	0.0967264	0.042	0.003	2.52734e-08
Stag2	1.35799e-12	-0.206849	0.308	0.439	2.53714e-08
Gsk3b	1.38042e-12	-0.216101	0.314	0.443	2.57904e-08
Gps2	1.4263e-12	-0.182061	0.262	0.394	2.66476e-08
Hist1h1c	1.43083e-12	-0.214455	0.141	0.252	2.67323e-08
Sec61b	1.43914e-12	0.19446	0.794	0.719	2.68875e-08
Pcf11	1.49676e-12	-0.194268	0.252	0.383	2.79639e-08
Usp16	1.50067e-12	-0.196697	0.172	0.286	2.8037e-08
Zfp592	1.5536e-12	-0.194362	0.199	0.322	2.9026e-08
Eif4g3	1.56679e-12	-0.212799	0.284	0.413	2.92724e-08
Pdia3	1.58549e-12	0.243996	0.49	0.385	2.96217e-08
Cox4i1	1.60075e-12	0.148132	0.946	0.93	2.99068e-08
Tmem106a	1.6696e-12	0.0887881	0.06	0.011	3.11932e-08
Clk4	1.74299e-12	-0.187383	0.225	0.357	3.25643e-08
Card6	1.81191e-12	-0.195244	0.173	0.288	3.38519e-08
Pcbp2	1.89148e-12	-0.194296	0.676	0.767	3.53385e-08
Gramd1a	1.90935e-12	-0.200933	0.228	0.356	3.56724e-08
Bicra	1.95795e-12	-0.167921	0.118	0.224	3.65803e-08
Rtraf	1.96071e-12	0.195073	0.655	0.561	3.66319e-08
Ldb1	2.00914e-12	-0.191758	0.269	0.401	3.75367e-08
Klf6	2.20499e-12	-0.26937	0.324	0.443	4.11958e-08
Elf1	2.26186e-12	-0.197801	0.605	0.723	4.22584e-08
Zfp395	2.26968e-12	-0.154959	0.052	0.135	4.24045e-08
Ube2h	2.27079e-12	-0.20358	0.22	0.347	4.24251e-08
Usp9x	2.3108e-12	-0.207072	0.223	0.347	4.31728e-08
Pcif1	2.31675e-12	-0.175931	0.255	0.387	4.32839e-08
Ralgds	2.38563e-12	-0.13138	0.036	0.111	4.45708e-08
Usf3	2.38581e-12	-0.199304	0.14	0.25	4.4574e-08
Cct3	2.45524e-12	0.256292	0.52	0.425	4.58712e-08
Pebp1	2.65764e-12	0.185826	0.575	0.468	4.96528e-08
Xpr1	2.66047e-12	-0.207805	0.197	0.32	4.97055e-08
Nudc	2.69623e-12	0.209886	0.466	0.358	5.03737e-08
Slmap	2.70613e-12	-0.166791	0.083	0.177	5.05586e-08
Grk2	2.7475e-12	-0.190615	0.641	0.751	5.13316e-08
Aif1	2.77816e-12	0.112449	0.07	0.017	5.19044e-08
Slc2a3	2.81403e-12	-0.14524	0.042	0.118	5.25746e-08
Evl	2.88422e-12	0.205411	0.645	0.566	5.38858e-08
Tbl1xr1	2.9481e-12	-0.186688	0.23	0.353	5.50794e-08
Nlrc5	2.99687e-12	0.190421	0.221	0.125	5.59905e-08
Ncoa2	3.20158e-12	-0.198831	0.179	0.292	5.98152e-08
Ppp6r3	3.20275e-12	-0.210553	0.3	0.431	5.9837e-08
Ddi2	3.21601e-12	-0.173535	0.16	0.275	6.00847e-08
Usp15	3.24268e-12	-0.197735	0.298	0.422	6.0583e-08
Sptan1	3.4368e-12	-0.185475	0.238	0.368	6.42098e-08
Foxo3	3.43809e-12	-0.139774	0.067	0.156	6.42338e-08
E130307A14Rik	3.43859e-12	-0.110413	0.028	0.098	6.42432e-08
Plp2	3.45852e-12	-0.192156	0.114	0.215	6.46156e-08
Rsbn1	3.46823e-12	-0.208098	0.266	0.397	6.4797e-08
Slk	3.5373e-12	-0.177738	0.089	0.183	6.60873e-08
Ndufa8	3.54258e-12	0.176266	0.464	0.339	6.6186e-08
Lemd3	3.55432e-12	-0.135518	0.059	0.144	6.64054e-08
Rnf157	3.60079e-12	-0.171928	0.117	0.22	6.72736e-08
Nfkbia	3.73506e-12	-0.178373	0.532	0.66	6.97821e-08
Pkn1	3.7512e-12	-0.220188	0.384	0.517	7.00837e-08
S100a8	3.88477e-12	0.399739	0.031	0	7.25792e-08
Rps17	3.94251e-12	-0.135407	0.983	0.987	7.36579e-08
C2cd5	4.01928e-12	-0.176715	0.106	0.205	7.50922e-08
Suz12	4.24457e-12	-0.202413	0.239	0.363	7.93013e-08
Rb1	4.38033e-12	-0.164763	0.108	0.211	8.18377e-08
Snapin	4.49427e-12	-0.154738	0.1	0.201	8.39664e-08
Hprt	4.54307e-12	0.208747	0.434	0.32	8.48782e-08
BC031181	4.5925e-12	0.201088	0.428	0.319	8.58016e-08
Msh3	4.5993e-12	-0.156508	0.066	0.153	8.59287e-08
Snrpd1	4.66077e-12	0.215557	0.478	0.365	8.70772e-08
Gpd2	4.66875e-12	-0.166308	0.156	0.271	8.72262e-08
Zc3h12a	4.68805e-12	-0.199167	0.14	0.246	8.75868e-08
Tcea1	4.69839e-12	-0.186348	0.336	0.466	8.77801e-08
Supt20	4.76236e-12	-0.197767	0.306	0.427	8.89752e-08
Tor1aip1	4.78614e-12	-0.204576	0.417	0.549	8.94195e-08
Tnfaip2	4.91198e-12	0.0547247	0.033	0.001	9.17704e-08
Sgk3	4.93941e-12	-0.167788	0.099	0.196	9.2283e-08
Rai1	4.93944e-12	-0.177932	0.103	0.201	9.22835e-08
Hnrnph1	4.99815e-12	-0.205555	0.582	0.704	9.33805e-08
Serp1	5.15148e-12	-0.166385	0.907	0.949	9.62451e-08
Ift140	5.26731e-12	-0.15826	0.081	0.173	9.84091e-08
Ascc3	5.28261e-12	-0.201561	0.177	0.289	9.86949e-08
Zfp318	5.36966e-12	-0.230657	0.605	0.711	1.00321e-07
Matr3	5.40464e-12	-0.217027	0.54	0.655	1.00975e-07
Ubap2l	5.53714e-12	-0.225493	0.497	0.608	1.0345e-07
Rbm6	5.70777e-12	-0.217435	0.312	0.444	1.06638e-07
Dnase2a	5.87759e-12	-0.205654	0.251	0.37	1.09811e-07
Hebp1	5.91547e-12	0.0634073	0.04	0.003	1.10519e-07
Kif5b	5.92605e-12	-0.209562	0.549	0.655	1.10716e-07
Gmip	6.0142e-12	-0.206202	0.298	0.42	1.12363e-07
Carmil2	6.05065e-12	-0.125224	0.058	0.143	1.13044e-07
Tm9sf2	6.05945e-12	-0.187427	0.225	0.347	1.13209e-07
Ifi27l2a	6.08062e-12	0.153017	0.835	0.747	1.13604e-07
Igha	6.09303e-12	0.10099	0.036	0.002	1.13836e-07
Pnp	6.14211e-12	0.191779	0.366	0.244	1.14753e-07
Wipi2	6.19881e-12	-0.176364	0.156	0.267	1.15812e-07
Cyth1	6.21224e-12	-0.176145	0.343	0.491	1.16063e-07
Cntrl	6.52243e-12	-0.239044	0.304	0.425	1.21859e-07
Rad21	6.59726e-12	-0.183238	0.263	0.389	1.23257e-07
Fam214a	6.60264e-12	-0.178171	0.147	0.257	1.23357e-07
5031425E22Rik	6.61409e-12	-0.208232	0.244	0.368	1.23571e-07
Tln1	6.68055e-12	-0.217718	0.497	0.633	1.24813e-07
Reep3	6.72116e-12	-0.208453	0.14	0.245	1.25571e-07
Khnyn	6.74866e-12	-0.181866	0.168	0.282	1.26085e-07
Stat5b	6.94681e-12	-0.170344	0.14	0.246	1.29787e-07
Polr2j	7.03592e-12	0.188453	0.467	0.347	1.31452e-07
Rsbn1l	7.08279e-12	-0.211399	0.476	0.591	1.32328e-07
Dusp6	7.11287e-12	-0.146463	0.059	0.141	1.3289e-07
Csnk1a1	7.12766e-12	-0.20503	0.516	0.626	1.33166e-07
Rubcnl	7.12913e-12	-0.191958	0.207	0.323	1.33194e-07
Sec61g	7.14857e-12	0.168704	0.818	0.737	1.33557e-07
Zfp236	7.22633e-12	-0.14113	0.069	0.158	1.35009e-07
Foxj2	7.48029e-12	-0.156198	0.1	0.198	1.39754e-07
Ttc3	7.51555e-12	-0.21683	0.141	0.246	1.40413e-07
Traf5	7.5518e-12	-0.197527	0.302	0.431	1.4109e-07
Usp3	7.64447e-12	-0.172214	0.156	0.267	1.42822e-07
Larp4b	7.71866e-12	-0.198402	0.269	0.392	1.44208e-07
Dock11	7.90402e-12	-0.200143	0.322	0.45	1.47671e-07
Hspa1a	7.91197e-12	0.0992258	0.03	0	1.47819e-07
Scd2	8.05246e-12	-0.198963	0.137	0.241	1.50444e-07
Gm20342	8.1082e-12	-0.163431	0.051	0.129	1.51486e-07
Sfxn3	8.31259e-12	-0.141532	0.064	0.149	1.55304e-07
Xpo6	8.43397e-12	-0.176707	0.261	0.394	1.57572e-07
Zfp608	8.56836e-12	-0.212646	0.22	0.338	1.60083e-07
Herc2	8.90491e-12	-0.208905	0.188	0.301	1.6637e-07
Ccdc82	9.15639e-12	-0.169087	0.142	0.254	1.71069e-07
Vps13b	9.50683e-12	-0.185254	0.148	0.257	1.77616e-07
Acap2	1.01387e-11	-0.17863	0.146	0.254	1.89422e-07
Brd4	1.02291e-11	-0.188871	0.412	0.538	1.9111e-07
Ago4	1.02512e-11	-0.0894724	0.006	0.055	1.91523e-07
Mecp2	1.02897e-11	-0.200882	0.225	0.346	1.92243e-07
Smarcc2	1.05552e-11	-0.173769	0.195	0.312	1.97202e-07
Atf7	1.07981e-11	-0.186389	0.194	0.311	2.01741e-07
Fam172a	1.10322e-11	-0.177009	0.195	0.307	2.06115e-07
Rhoh	1.11687e-11	0.199305	0.82	0.793	2.08665e-07
Ptpn6	1.15645e-11	-0.185491	0.857	0.91	2.16059e-07
Rcor1	1.15771e-11	-0.163641	0.124	0.228	2.16296e-07
Rabgap1	1.18838e-11	-0.175799	0.128	0.235	2.22025e-07
Lag3	1.20579e-11	0.0586545	0.037	0.003	2.25279e-07
Gabpb2	1.20758e-11	-0.224413	0.275	0.396	2.25611e-07
Cdk1	1.3216e-11	0.0483409	0.036	0.002	2.46915e-07
Mgat1	1.39349e-11	-0.189224	0.346	0.475	2.60347e-07
Larp4	1.41182e-11	-0.18545	0.259	0.383	2.63771e-07
Arih2	1.41452e-11	-0.156399	0.104	0.201	2.64275e-07
Pclaf	1.42768e-11	0.0779856	0.06	0.013	2.66733e-07
Cpsf7	1.4534e-11	-0.184996	0.26	0.384	2.71538e-07
Mien1	1.47682e-11	0.187358	0.518	0.405	2.75915e-07
Akap10	1.48142e-11	-0.156227	0.1	0.197	2.76773e-07
Degs1	1.55449e-11	-0.179416	0.124	0.224	2.90425e-07
Pigr	1.58477e-11	-0.13133	0.036	0.107	2.96082e-07
Prdx2	1.6067e-11	0.215537	0.502	0.395	3.0018e-07
Gng12	1.61842e-11	0.0949907	0.084	0.026	3.0237e-07
Sh2d3c	1.63317e-11	-0.175492	0.16	0.269	3.05125e-07
Atp5g2	1.63992e-11	0.158053	0.9	0.866	3.06387e-07
Fbxo4	1.70923e-11	0.186609	0.188	0.101	3.19335e-07
Pten	1.72174e-11	-0.202231	0.543	0.651	3.21673e-07
Prrc2b	1.75022e-11	-0.18064	0.216	0.337	3.26994e-07
Tmem108	1.76553e-11	-0.184585	0.163	0.275	3.29854e-07
Insr	1.78145e-11	-0.128265	0.044	0.12	3.32828e-07
Prr12	1.86157e-11	-0.136642	0.102	0.201	3.47798e-07
Helz	1.89856e-11	-0.206032	0.22	0.33	3.54708e-07
Bahd1	1.92908e-11	-0.142	0.089	0.182	3.6041e-07
Prpf8	1.94138e-11	-0.190601	0.37	0.506	3.62708e-07
Hint1	1.94144e-11	0.180619	0.823	0.774	3.62719e-07
Arhgef2	1.98363e-11	-0.189918	0.214	0.334	3.70601e-07
Zbtb7b	2.0075e-11	-0.138926	0.085	0.179	3.75061e-07
2021-03-02	2.02153e-11	0.183876	0.525	0.41	3.77682e-07
Ms4a4c	2.0442e-11	0.200303	0.699	0.604	3.81918e-07
Sri	2.11035e-11	0.202891	0.64	0.57	3.94277e-07
Mark3	2.124e-11	-0.183586	0.251	0.379	3.96826e-07
Topors	2.16663e-11	-0.158928	0.124	0.227	4.04792e-07
Ahsa1	2.19124e-11	0.21372	0.436	0.333	4.09389e-07
Relch	2.37714e-11	-0.199997	0.202	0.313	4.44121e-07
Gls	2.40658e-11	-0.19481	0.378	0.504	4.49621e-07
Fam169b	2.45963e-11	-0.176905	0.222	0.346	4.59533e-07
Nfkb1	2.4611e-11	-0.17959	0.604	0.729	4.59808e-07
Abl2	2.46936e-11	-0.189603	0.124	0.224	4.6135e-07
Ndufb5	2.51869e-11	0.190605	0.601	0.511	4.70566e-07
Ccnb1	2.52852e-11	0.0497294	0.036	0.003	4.72404e-07
Cdk12	2.56127e-11	-0.182732	0.345	0.474	4.78522e-07
Pptc7	2.56983e-11	-0.155404	0.152	0.262	4.80121e-07
Nek7	2.59454e-11	-0.211184	0.298	0.413	4.84739e-07
Zbtb4	2.62528e-11	-0.174056	0.227	0.346	4.90481e-07
Lap3	2.63478e-11	0.147972	0.136	0.062	4.92256e-07
Clasp1	2.73338e-11	-0.188579	0.207	0.322	5.10678e-07
Gstp1	2.83815e-11	0.167339	0.249	0.148	5.30252e-07
Cnot4	2.88196e-11	-0.200785	0.232	0.349	5.38436e-07
Bsg	2.92572e-11	0.180086	0.492	0.379	5.46612e-07
Sesn1	2.96984e-11	-0.178524	0.212	0.328	5.54855e-07
Phc3	2.97304e-11	-0.168799	0.188	0.302	5.55453e-07
Brk1	3.00764e-11	0.183455	0.678	0.605	5.61918e-07
Cfl1	3.06165e-11	0.128881	0.98	0.98	5.72007e-07
Tnfaip8l2	3.08623e-11	0.199416	0.43	0.324	5.766e-07
Ggnbp2	3.10067e-11	-0.216292	0.383	0.498	5.79299e-07
Ybx1	3.11465e-11	0.174738	0.89	0.863	5.81911e-07
Kctd12	3.18469e-11	-0.208077	0.223	0.337	5.94995e-07
Dmtf1	3.19249e-11	-0.172114	0.155	0.264	5.96452e-07
Rsrc2	3.1965e-11	-0.189297	0.538	0.647	5.97202e-07
Hlcs	3.41885e-11	-0.12877	0.041	0.112	6.38743e-07
Lasp1	3.44391e-11	-0.185176	0.14	0.245	6.43425e-07
Kansl1l	3.44834e-11	-0.134444	0.054	0.133	6.44253e-07
Abcg1	3.61681e-11	-0.191343	0.173	0.282	6.75729e-07
Arih1	3.61699e-11	-0.19595	0.27	0.389	6.75763e-07
Tm9sf3	3.6755e-11	-0.179723	0.424	0.554	6.86694e-07
Dlg1	3.75999e-11	-0.156385	0.135	0.241	7.02479e-07
Phf1	3.82292e-11	-0.14481	0.223	0.356	7.14237e-07
Psmb4	3.90344e-11	0.163936	0.673	0.572	7.29279e-07
Pirb	3.9271e-11	-0.150821	0.083	0.169	7.337e-07
Rev3l	3.99263e-11	-0.153305	0.075	0.16	7.45944e-07
Zbtb44	4.13536e-11	-0.179158	0.13	0.23	7.7261e-07
Adam19	4.22537e-11	-0.163085	0.109	0.204	7.89425e-07
Rin3	4.2682e-11	-0.204962	0.244	0.356	7.97428e-07
Chd1	4.31157e-11	-0.203966	0.226	0.337	8.0553e-07
Senp6	4.31441e-11	-0.196647	0.358	0.481	8.06061e-07
Pgk1	4.3198e-11	0.205346	0.42	0.316	8.07068e-07
Dcaf17	4.37047e-11	-0.174744	0.153	0.261	8.16535e-07
Msl1	4.49128e-11	-0.18662	0.275	0.401	8.39105e-07
Cnot6	4.54001e-11	-0.187365	0.2	0.309	8.4821e-07
Vps18	4.56616e-11	-0.140309	0.073	0.158	8.53096e-07
Il1b	4.59869e-11	0.057426	0.032	0.001	8.59173e-07
Btbd7	4.69607e-11	-0.196431	0.161	0.268	8.77366e-07
Nbeal1	4.91018e-11	-0.168	0.12	0.22	9.17369e-07
Sbno1	5.09993e-11	-0.202543	0.455	0.572	9.5282e-07
Rps21	5.14923e-11	-0.0794192	0.999	1	9.6203e-07
Was	5.19887e-11	-0.169248	0.298	0.42	9.71304e-07
Agtpbp1	5.24807e-11	-0.150114	0.105	0.2	9.80497e-07
Gripap1	5.36046e-11	-0.198818	0.334	0.462	1.00149e-06
Whrn	5.36063e-11	-0.10276	0.028	0.093	1.00153e-06
Camk1d	5.44908e-11	-0.181116	0.092	0.179	1.01805e-06
Ubn2	5.53453e-11	-0.198419	0.323	0.445	1.03402e-06
Dctn3	5.58812e-11	0.187101	0.404	0.298	1.04403e-06
Cdv3	5.61478e-11	-0.170164	0.373	0.502	1.04901e-06
Cmip	5.644e-11	-0.145574	0.112	0.209	1.05447e-06
Rnf13	5.79533e-11	-0.164758	0.183	0.297	1.08274e-06
Cux1	5.81096e-11	-0.199618	0.276	0.39	1.08566e-06
Trim5	5.86056e-11	-0.228868	0.26	0.37	1.09493e-06
Rbm27	5.86655e-11	-0.191001	0.217	0.328	1.09605e-06
Kctd14	5.96628e-11	-0.177382	0.059	0.136	1.11468e-06
Hdac9	5.96986e-11	-0.135737	0.044	0.114	1.11535e-06
Tbc1d14	6.07981e-11	-0.196759	0.223	0.337	1.13589e-06
Hsd17b11	6.18341e-11	-0.149719	0.094	0.184	1.15525e-06
Bcl9l	6.24066e-11	-0.160332	0.162	0.269	1.16594e-06
Cct4	6.38744e-11	0.196179	0.596	0.492	1.19337e-06
Pcnt	6.4675e-11	-0.194939	0.114	0.205	1.20832e-06
Sp4	6.56382e-11	-0.1477	0.094	0.186	1.22632e-06
Derl3	6.62586e-11	0.064323	0.053	0.01	1.23791e-06
Lpxn	6.72252e-11	0.214697	0.381	0.282	1.25597e-06
Slc17a9	6.77656e-11	0.161493	0.164	0.084	1.26606e-06
Trpm7	6.80215e-11	-0.174873	0.141	0.244	1.27085e-06
Gapvd1	7.02025e-11	-0.167076	0.267	0.395	1.31159e-06
Mrpl12	7.17551e-11	0.184253	0.42	0.307	1.3406e-06
Arid2	7.23874e-11	-0.173891	0.162	0.271	1.35241e-06
Gm42722	7.73515e-11	-0.156334	0.057	0.134	1.44516e-06
Sbk1	7.84589e-11	-0.200677	0.264	0.384	1.46585e-06
Tsc1	7.94019e-11	-0.183123	0.11	0.201	1.48347e-06
Arhgap18	8.02216e-11	-0.0981055	0.019	0.075	1.49878e-06
Zfp62	8.04592e-11	-0.181848	0.179	0.285	1.50322e-06
Antxr2	8.24226e-11	-0.106164	0.014	0.067	1.5399e-06
Slc16a6	8.53895e-11	-0.182167	0.186	0.296	1.59533e-06
Pogz	8.66436e-11	-0.146228	0.101	0.195	1.61876e-06
Zfp869	8.7198e-11	-0.166095	0.199	0.317	1.62912e-06
Fam49a	9.12723e-11	-0.115915	0.06	0.139	1.70524e-06
Micos13	9.21873e-11	0.163704	0.602	0.508	1.72233e-06
Cacna1i	9.25396e-11	-0.185012	0.109	0.202	1.72892e-06
Tcf3	9.38102e-11	-0.18472	0.332	0.452	1.75266e-06
Cbx6	9.40631e-11	-0.130648	0.045	0.117	1.75738e-06
Dicer1	9.63007e-11	-0.205732	0.247	0.356	1.79919e-06
Mbp	9.82162e-11	-0.144277	0.085	0.173	1.83497e-06
Rexo1	1.00838e-10	-0.174216	0.215	0.33	1.88395e-06
Mprip	1.03424e-10	-0.157304	0.129	0.227	1.93227e-06
Slc43a2	1.05229e-10	-0.134596	0.087	0.175	1.96599e-06
Trim59	1.07312e-10	-0.204879	0.309	0.424	2.00491e-06
Cox7a2l	1.07486e-10	0.170852	0.84	0.815	2.00816e-06
Ncoa3	1.0808e-10	-0.190168	0.314	0.443	2.01926e-06
Irgq	1.10632e-10	-0.111917	0.029	0.092	2.06694e-06
Arrb2	1.11297e-10	-0.126062	0.057	0.135	2.07936e-06
Naa15	1.13341e-10	-0.177724	0.262	0.372	2.11756e-06
Cacna1s	1.1697e-10	0.0735161	0.058	0.013	2.18535e-06
Polr3b	1.20398e-10	-0.134386	0.053	0.127	2.2494e-06
Ints6l	1.22097e-10	-0.136169	0.066	0.146	2.28114e-06
Mef2a	1.28535e-10	-0.184711	0.219	0.331	2.40141e-06
Ezh1	1.28805e-10	-0.154951	0.116	0.215	2.40646e-06
Ier2	1.3067e-10	-0.198166	0.416	0.559	2.4413e-06
Arnt	1.343e-10	-0.15276	0.131	0.229	2.50913e-06
Erp29	1.34497e-10	0.157987	0.8	0.743	2.5128e-06
Ncf4	1.35364e-10	-0.192755	0.43	0.552	2.529e-06
Ctdsp1	1.35387e-10	-0.169448	0.17	0.276	2.52943e-06
Hnrnpu	1.35634e-10	-0.179166	0.74	0.824	2.53405e-06
Arhgap45	1.36838e-10	-0.167748	0.761	0.863	2.55655e-06
Gigyf2	1.37019e-10	-0.172904	0.242	0.36	2.55993e-06
Kat6b	1.37184e-10	-0.137649	0.082	0.167	2.563e-06
Cdk2ap1	1.4275e-10	-0.161241	0.164	0.269	2.66699e-06
Pml	1.50179e-10	0.202501	0.638	0.54	2.80579e-06
Slc25a3	1.52712e-10	0.152497	0.865	0.829	2.85312e-06
Atad2b	1.55894e-10	-0.185619	0.21	0.321	2.91257e-06
Gm43848	1.58906e-10	-0.128287	0.058	0.134	2.96884e-06
Spopl	1.61149e-10	-0.155521	0.139	0.239	3.01075e-06
Atp6v0e	1.61648e-10	0.154206	0.733	0.662	3.02007e-06
Fam117b	1.67827e-10	-0.142533	0.114	0.208	3.1355e-06
Rnf111	1.70232e-10	-0.17427	0.235	0.351	3.18044e-06
Cecr2	1.72209e-10	-0.109497	0.027	0.087	3.21739e-06
Setbp1	1.74233e-10	-0.187389	0.09	0.173	3.25519e-06
Taok3	1.80226e-10	-0.195409	0.371	0.49	3.36716e-06
Itm2b	1.81379e-10	0.172113	0.886	0.876	3.38871e-06
Lats1	1.9142e-10	-0.134369	0.078	0.162	3.57629e-06
Plcl2	1.95846e-10	-0.159484	0.144	0.249	3.65898e-06
Tank	1.9807e-10	-0.180636	0.202	0.307	3.70053e-06
Thrap3	2.02247e-10	-0.183066	0.433	0.547	3.77859e-06
Rab14	2.08672e-10	-0.195228	0.609	0.711	3.89862e-06
Ddx58	2.13275e-10	-0.197668	0.204	0.313	3.98461e-06
L1cam	2.15518e-10	-0.0782036	0.004	0.044	4.02652e-06
Gpcpd1	2.16678e-10	-0.189882	0.325	0.451	4.04819e-06
Fbxo3	2.21332e-10	-0.149499	0.085	0.169	4.13515e-06
Ncor2	2.22629e-10	-0.16057	0.129	0.224	4.15938e-06
1700027J07Rik	2.25155e-10	-0.0999506	0.015	0.067	4.20656e-06
Dnajb1	2.30531e-10	0.192769	0.301	0.201	4.307e-06
Arcn1	2.31914e-10	-0.182961	0.312	0.426	4.33285e-06
Zbtb18	2.32587e-10	-0.177528	0.167	0.271	4.34542e-06
Cds2	2.33664e-10	-0.163996	0.146	0.246	4.36555e-06
Scaf1	2.37566e-10	-0.160186	0.158	0.258	4.43844e-06
Cdc37l1	2.40394e-10	-0.186565	0.285	0.404	4.49129e-06
Me2	2.40971e-10	-0.169945	0.166	0.266	4.50206e-06
Golga4	2.42499e-10	-0.186003	0.242	0.355	4.53061e-06
Marf1	2.42853e-10	-0.177233	0.297	0.417	4.53722e-06
Cd27	2.47651e-10	-0.0607554	0.031	0.095	4.62686e-06
Scaf8	2.48393e-10	-0.162825	0.192	0.3	4.64073e-06
Rpl4	2.49692e-10	0.0982921	0.994	0.991	4.665e-06
Celf1	2.53318e-10	-0.215159	0.425	0.532	4.73274e-06
Bcl11a	2.57087e-10	-0.179962	0.799	0.884	4.80316e-06
Ormdl2	2.61811e-10	0.169631	0.237	0.147	4.89142e-06
Rchy1	2.73802e-10	-0.191522	0.297	0.411	5.11545e-06
Cd2	2.73888e-10	0.181071	0.638	0.557	5.11704e-06
Rrp1	2.88333e-10	0.176467	0.524	0.427	5.38692e-06
Cyp4f13	2.91341e-10	-0.111075	0.028	0.088	5.44312e-06
Retreg3	2.95251e-10	-0.172341	0.215	0.324	5.51617e-06
Esd	3.03603e-10	0.181579	0.471	0.362	5.67221e-06
Ipo8	3.04032e-10	-0.16189	0.105	0.193	5.68024e-06
Rhbdf1	3.09139e-10	-0.076	0.006	0.049	5.77564e-06
Ppfibp2	3.27537e-10	-0.0966888	0.025	0.082	6.11938e-06
Itch	3.36235e-10	-0.182897	0.32	0.437	6.28187e-06
Map2k7	3.36253e-10	-0.141332	0.116	0.211	6.28221e-06
H2-Q6	3.36369e-10	0.156728	0.738	0.646	6.28437e-06
Fcgr2b	3.45475e-10	0.235888	0.478	0.392	6.4545e-06
Gm4841	3.49511e-10	0.0593522	0.028	0.001	6.52991e-06
Acss1	3.68075e-10	-0.159748	0.116	0.208	6.87674e-06
Atp1b1	3.68127e-10	-0.0894082	0.012	0.06	6.87771e-06
Actn4	3.7085e-10	-0.166994	0.228	0.339	6.92858e-06
Ddx42	3.71279e-10	-0.178892	0.216	0.322	6.9366e-06
Rif1	3.72621e-10	-0.1745	0.187	0.294	6.96167e-06
Usp12	3.75239e-10	-0.147208	0.096	0.184	7.01058e-06
Fcrl5	3.76966e-10	0.145421	0.132	0.063	7.04286e-06
Mia3	3.77026e-10	-0.173913	0.251	0.365	7.04399e-06
Mrpl30	3.87688e-10	0.17608	0.556	0.451	7.24318e-06
Gpatch8	3.88098e-10	-0.178087	0.266	0.385	7.25083e-06
Psmc5	3.90177e-10	0.161326	0.414	0.307	7.28968e-06
Kdm5b	3.90228e-10	-0.156068	0.1	0.187	7.29064e-06
Tubb4b	3.94952e-10	0.233619	0.619	0.514	7.37889e-06
Usp25	4.0652e-10	-0.166937	0.275	0.397	7.59501e-06
Junb	4.09823e-10	-0.244282	0.642	0.749	7.65672e-06
Rnf216	4.1429e-10	-0.177159	0.249	0.363	7.74018e-06
Chchd10	4.27564e-10	-0.223735	0.555	0.654	7.98818e-06
Map3k3	4.27614e-10	-0.130628	0.097	0.186	7.9891e-06
Zfand5	4.29598e-10	-0.200186	0.324	0.432	8.02618e-06
Ivns1abp	4.33227e-10	-0.171849	0.276	0.397	8.09398e-06
Rbl2	4.38425e-10	-0.156792	0.132	0.229	8.1911e-06
Cox5b	4.42306e-10	0.172839	0.746	0.688	8.26361e-06
Rfc1	4.46143e-10	-0.190954	0.292	0.405	8.3353e-06
Crk	4.49689e-10	-0.168838	0.2	0.306	8.40155e-06
Iars2	4.52947e-10	-0.146113	0.094	0.181	8.46241e-06
Sec11a	4.53934e-10	0.175965	0.476	0.372	8.48084e-06
Rfx3	4.58045e-10	-0.103761	0.031	0.093	8.55765e-06
Srpk2	4.59712e-10	-0.181839	0.233	0.34	8.5888e-06
Ube3c	4.61397e-10	-0.154846	0.161	0.263	8.62029e-06
Tle4	4.63014e-10	-0.170392	0.242	0.354	8.65049e-06
Myo9b	4.65013e-10	-0.153064	0.155	0.252	8.68783e-06
Dhx36	4.69758e-10	-0.194761	0.277	0.385	8.77649e-06
Tspo	4.70391e-10	0.177528	0.662	0.574	8.78832e-06
Cebpg	4.70772e-10	-0.16172	0.157	0.258	8.79543e-06
Cd82	4.84651e-10	-0.159763	0.212	0.318	9.05474e-06
Nrd1	4.94199e-10	-0.177409	0.332	0.447	9.23312e-06
Ifngr1	4.96899e-10	-0.145546	0.225	0.341	9.28356e-06
Ppp1r13b	5.05238e-10	-0.146881	0.119	0.213	9.43935e-06
Ddx46	5.20984e-10	-0.167671	0.35	0.459	9.73354e-06
Prkd2	5.28767e-10	-0.20995	0.436	0.551	9.87895e-06
Adam10	5.33913e-10	-0.164333	0.195	0.3	9.9751e-06
Maco1	5.34211e-10	-0.152352	0.109	0.198	9.98066e-06
Itga6	5.45612e-10	-0.155242	0.067	0.143	1.01937e-05
Stag1	5.47369e-10	-0.165771	0.227	0.339	1.02265e-05
Lrrfip1	5.48614e-10	-0.179189	0.284	0.4	1.02498e-05
Dock8	5.60025e-10	-0.179208	0.483	0.591	1.04629e-05
Scml4	5.60589e-10	-0.154885	0.14	0.239	1.04735e-05
Gzma	5.63721e-10	0.0190745	0.025	0	1.0532e-05
Snrpa	5.68053e-10	0.182915	0.316	0.22	1.06129e-05
Tes	5.69693e-10	-0.162403	0.132	0.226	1.06436e-05
Itpr2	5.76967e-10	-0.190214	0.307	0.429	1.07795e-05
Fyn	6.01746e-10	-0.139912	0.091	0.177	1.12424e-05
Lpp	6.11683e-10	-0.230661	0.232	0.332	1.14281e-05
Morc3	6.14568e-10	-0.192109	0.268	0.377	1.1482e-05
Fam160b1	6.40183e-10	-0.13609	0.101	0.191	1.19605e-05
Ppp3r1	6.41907e-10	-0.162227	0.213	0.317	1.19927e-05
Pacs1	6.43081e-10	-0.154163	0.165	0.267	1.20147e-05
Nid1	6.53496e-10	-0.143972	0.023	0.078	1.22093e-05
Ubr3	6.79565e-10	-0.15291	0.12	0.211	1.26963e-05
Trim12a	6.80149e-10	-0.22215	0.533	0.634	1.27072e-05
Nrm	6.88891e-10	-0.180519	0.232	0.341	1.28705e-05
Mef2b	6.90829e-10	0.060124	0.036	0.004	1.29068e-05
Ankrd13a	6.95811e-10	-0.188275	0.256	0.366	1.29998e-05
Elf4	7.0222e-10	-0.163544	0.172	0.273	1.31196e-05
Rbm5	7.19074e-10	-0.185431	0.605	0.693	1.34345e-05
Nxf1	7.2315e-10	-0.176494	0.226	0.334	1.35106e-05
Lsm4	7.23968e-10	0.173058	0.682	0.6	1.35259e-05
Med21	7.30805e-10	0.147522	0.275	0.178	1.36536e-05
Phf12	7.587e-10	-0.160564	0.191	0.299	1.41748e-05
H2-Ab1	7.60107e-10	0.0966776	1	0.995	1.42011e-05
Srsf10	7.61614e-10	-0.16566	0.449	0.568	1.42292e-05
Mapk3	7.63727e-10	-0.123047	0.079	0.16	1.42687e-05
Ccnl1	7.67904e-10	-0.186557	0.504	0.61	1.43467e-05
Clec12a	7.76578e-10	-0.114652	0.028	0.086	1.45088e-05
Oxct1	7.79078e-10	0.181327	0.233	0.147	1.45555e-05
Ttpal	7.84628e-10	-0.170667	0.306	0.428	1.46592e-05
Abi3	8.12257e-10	0.203455	0.375	0.279	1.51754e-05
Hsdl1	8.13269e-10	-0.141852	0.121	0.214	1.51943e-05
Tef	8.14091e-10	-0.111067	0.036	0.097	1.52097e-05
Gm39556	8.2355e-10	-0.148486	0.064	0.139	1.53864e-05
Ski	8.26566e-10	-0.141336	0.092	0.176	1.54427e-05
Rc3h2	8.27973e-10	-0.151222	0.248	0.36	1.5469e-05
Sp3	8.41229e-10	-0.192469	0.323	0.439	1.57167e-05
Arl2bp	8.45871e-10	-0.135275	0.163	0.266	1.58034e-05
Inpp5f	8.88e-10	-0.161509	0.154	0.249	1.65905e-05
Rprd2	8.9495e-10	-0.178262	0.246	0.353	1.67204e-05
Gabarapl2	9.02302e-10	0.187971	0.555	0.478	1.68577e-05
Esco1	9.06344e-10	-0.152505	0.194	0.301	1.69332e-05
Gna13	9.10361e-10	-0.164958	0.298	0.417	1.70083e-05
Rtf1	9.19078e-10	-0.20447	0.383	0.496	1.71711e-05
Psenen	9.20424e-10	0.142328	0.72	0.634	1.71963e-05
Zadh2	9.50024e-10	-0.123696	0.06	0.132	1.77493e-05
Fbxw7	9.68196e-10	-0.156065	0.122	0.211	1.80888e-05
Siglecg	9.75175e-10	-0.149872	0.722	0.837	1.82192e-05
Rbx1	1.01247e-09	0.13376	0.79	0.734	1.8916e-05
Gtf3c2	1.02483e-09	-0.176641	0.275	0.391	1.91469e-05
Runx1	1.17038e-09	-0.197942	0.317	0.422	2.18662e-05
Ptpra	1.21093e-09	-0.1752	0.209	0.31	2.26238e-05
Parp8	1.21835e-09	-0.109586	0.056	0.128	2.27625e-05
Socs5	1.22044e-09	-0.102482	0.044	0.111	2.28015e-05
Taf10	1.22662e-09	0.156411	0.75	0.699	2.2917e-05
Abhd2	1.28063e-09	-0.115879	0.088	0.173	2.39259e-05
Tmem173	1.28679e-09	-0.174893	0.191	0.293	2.40412e-05
Cc2d1b	1.3003e-09	-0.142644	0.106	0.193	2.42935e-05
Ralgapb	1.30532e-09	-0.141481	0.116	0.205	2.43873e-05
Ralgapa1	1.32756e-09	-0.150101	0.111	0.198	2.48028e-05
Phtf2	1.47267e-09	-0.131716	0.12	0.211	2.75139e-05
Ccna2	1.49365e-09	0.0303678	0.026	0.001	2.79058e-05
Emid1	1.52519e-09	-0.105009	0.036	0.098	2.8495e-05
Anp32b	1.57011e-09	0.169479	0.76	0.689	2.93344e-05
Taok2	1.6693e-09	-0.150833	0.14	0.232	3.11876e-05
Bicral	1.68471e-09	-0.163271	0.153	0.247	3.14754e-05
Cfap97	1.71222e-09	-0.160609	0.11	0.196	3.19895e-05
Phf11a	1.71687e-09	0.091464	0.084	0.031	3.20763e-05
Hist1h1e	1.72934e-09	-0.160179	0.131	0.22	3.23092e-05
Smarcc1	1.73801e-09	-0.171791	0.188	0.288	3.24712e-05
Acyp1	1.74275e-09	-0.145521	0.108	0.192	3.25598e-05
Dusp7	1.79059e-09	-0.128814	0.104	0.189	3.34535e-05
Fam102a	1.80479e-09	-0.126407	0.132	0.23	3.3719e-05
Ifnar1	1.82462e-09	-0.164719	0.188	0.287	3.40893e-05
Srsf3	1.83836e-09	0.155932	0.861	0.809	3.43461e-05
Pnpla7	1.86852e-09	-0.151048	0.098	0.182	3.49095e-05
Zc3h12d	1.91021e-09	-0.152379	0.168	0.264	3.56884e-05
Ppp1r18	1.97392e-09	-0.169935	0.397	0.526	3.68788e-05
Srebf2	1.98539e-09	-0.166944	0.436	0.547	3.7093e-05
R3hdm1	1.98703e-09	-0.17773	0.421	0.53	3.71236e-05
Zbtb20	1.99652e-09	-0.22258	0.328	0.436	3.73009e-05
Ppia	2.00102e-09	0.128289	0.996	0.995	3.7385e-05
Kat7	2.00788e-09	-0.151607	0.132	0.22	3.75132e-05
Ctdsp2	2.08132e-09	-0.178819	0.164	0.258	3.88853e-05
Card11	2.09077e-09	-0.159127	0.3	0.416	3.90619e-05
Rtn4	2.12301e-09	-0.156159	0.314	0.422	3.96641e-05
Zbtb37	2.17313e-09	-0.174356	0.132	0.221	4.06005e-05
Acbd3	2.19488e-09	-0.185012	0.218	0.32	4.1007e-05
Traf3	2.28667e-09	-0.163941	0.14	0.231	4.27218e-05
Rnf44	2.31002e-09	-0.141441	0.157	0.258	4.3158e-05
Slc4a1	2.33724e-09	0.0287109	0.023	0	4.36666e-05
Taldo1	2.39205e-09	0.157206	0.721	0.642	4.46906e-05
Ciita	2.39222e-09	-0.171361	0.78	0.845	4.46939e-05
Hp1bp3	2.46259e-09	-0.162829	0.255	0.363	4.60085e-05
Dek	2.51344e-09	-0.193524	0.49	0.593	4.69586e-05
Phrf1	2.55423e-09	-0.169085	0.193	0.291	4.77206e-05
Rictor	2.57488e-09	-0.177152	0.258	0.364	4.81065e-05
Ndufa3	2.57774e-09	-0.169434	0.556	0.649	4.81599e-05
Eif2s1	2.57948e-09	0.159349	0.372	0.271	4.81924e-05
Wdr26	2.59329e-09	-0.159535	0.424	0.54	4.84505e-05
Ist1	2.59706e-09	-0.127469	0.157	0.255	4.85209e-05
Uvssa	2.61129e-09	-0.152587	0.091	0.17	4.87867e-05
Trim30b	2.64273e-09	-0.170489	0.154	0.247	4.93741e-05
Sec31a	2.67805e-09	-0.151169	0.183	0.283	5.0034e-05
Zfx	2.70076e-09	-0.152528	0.129	0.22	5.04583e-05
Cab39	2.70848e-09	-0.166419	0.276	0.383	5.06024e-05
Pde4dip	2.71002e-09	-0.104413	0.032	0.09	5.06314e-05
Rasgrp2	2.71224e-09	-0.181178	0.529	0.647	5.06727e-05
Tulp4	2.7422e-09	-0.173467	0.13	0.217	5.12325e-05
Tshz1	2.77481e-09	-0.133634	0.068	0.141	5.18418e-05
Cpeb4	2.77742e-09	-0.128408	0.076	0.152	5.18905e-05
Rps6ka3	2.82242e-09	-0.141548	0.137	0.229	5.27313e-05
Diaph2	2.89216e-09	-0.101005	0.048	0.114	5.40342e-05
Mdh1	2.92954e-09	0.173177	0.584	0.488	5.47326e-05
Fyco1	2.96392e-09	-0.124745	0.087	0.167	5.5375e-05
Ebna1bp2	2.9783e-09	0.18727	0.369	0.272	5.56437e-05
Pdpk1	2.98832e-09	-0.142225	0.169	0.269	5.58308e-05
Nrf1	3.01113e-09	-0.15385	0.195	0.299	5.62569e-05
B3gnt7	3.02441e-09	0.0927695	0.062	0.018	5.65051e-05
Rev1	3.09037e-09	-0.138985	0.067	0.139	5.77373e-05
Mex3c	3.14258e-09	-0.11913	0.058	0.128	5.87128e-05
Ccni	3.23125e-09	-0.161184	0.29	0.396	6.03695e-05
Rlim	3.26106e-09	-0.167809	0.242	0.343	6.09264e-05
Hnrnpdl	3.26704e-09	-0.186803	0.445	0.558	6.1038e-05
Apol11b	3.27336e-09	0.0324807	0.027	0.001	6.11561e-05
Bax	3.31819e-09	0.174439	0.523	0.434	6.19938e-05
Rpgrip1	3.37195e-09	-0.153185	0.214	0.319	6.29982e-05
Plekhm3	3.37949e-09	-0.192311	0.219	0.316	6.31391e-05
Fam98b	3.39729e-09	-0.127816	0.073	0.146	6.34716e-05
Dhx57	3.50228e-09	-0.13734	0.091	0.17	6.54331e-05
Rps12	3.53701e-09	0.0797612	0.999	0.998	6.60819e-05
Zdhhc18	3.54046e-09	-0.162995	0.375	0.49	6.61464e-05
Unc119	3.65265e-09	-0.160148	0.146	0.232	6.82424e-05
Ccdc125	3.73812e-09	-0.0958442	0.035	0.094	6.98393e-05
Rbms1	3.75423e-09	-0.175424	0.331	0.446	7.01402e-05
Arhgef18	3.81723e-09	-0.18086	0.405	0.525	7.13172e-05
Kras	3.83134e-09	-0.169599	0.264	0.374	7.15809e-05
Pde4b	3.85649e-09	-0.206219	0.328	0.437	7.20508e-05
Scaper	3.87605e-09	-0.136808	0.066	0.136	7.24162e-05
Csnk2a1	3.94611e-09	-0.155642	0.456	0.57	7.37251e-05
Eif4ebp2	3.96334e-09	-0.177165	0.338	0.445	7.4047e-05
Camk2d	3.96813e-09	0.169984	0.769	0.699	7.41366e-05
Csnk1g1	4.06285e-09	-0.156927	0.148	0.239	7.59062e-05
Tram1	4.17619e-09	-0.16175	0.415	0.526	7.80237e-05
Dazap2	4.1793e-09	-0.169616	0.649	0.75	7.80819e-05
Ebp	4.25181e-09	0.142061	0.266	0.171	7.94365e-05
Eif6	4.27171e-09	0.17215	0.437	0.345	7.98084e-05
Rad17	4.29813e-09	-0.15353	0.142	0.233	8.03019e-05
Ets2	4.3127e-09	-0.0933807	0.025	0.077	8.05741e-05
Hcst	4.32135e-09	-0.155332	0.196	0.302	8.07358e-05
Smc5	4.37594e-09	-0.143514	0.092	0.169	8.17556e-05
Aurkaip1	4.43485e-09	0.16514	0.483	0.389	8.28564e-05
Adam17	4.43633e-09	-0.149377	0.166	0.261	8.2884e-05
Ylpm1	4.49386e-09	-0.16141	0.22	0.321	8.39588e-05
Mtss1	4.56553e-09	-0.165388	0.504	0.617	8.52977e-05
Cdc5l	4.60455e-09	-0.151049	0.304	0.419	8.60269e-05
Tmem64	4.65941e-09	-0.138701	0.114	0.199	8.70518e-05
Senp1	4.68728e-09	-0.161593	0.201	0.298	8.75725e-05
F830016B08Rik	4.76002e-09	0.0636269	0.022	0	8.89314e-05
Sys1	4.82945e-09	0.171649	0.575	0.494	9.02287e-05
2010007H06Rik	4.85163e-09	-0.152248	0.073	0.145	9.0643e-05
Rasgef1b	4.86749e-09	-0.163959	0.179	0.277	9.09393e-05
Gm21887	4.90979e-09	0.0929645	0.099	0.042	9.17297e-05
Cmtr1	4.9478e-09	-0.168368	0.24	0.345	9.24398e-05
Fos	4.97854e-09	-0.200419	0.259	0.36	9.30141e-05
Slc29a3	5.00136e-09	-0.121044	0.053	0.119	9.34404e-05
Bmt2	5.03351e-09	-0.154921	0.139	0.227	9.40411e-05
Bcl9	5.10049e-09	-0.12759	0.083	0.158	9.52924e-05
Kbtbd11	5.12616e-09	-0.104027	0.073	0.148	9.57721e-05
Zfp638	5.15972e-09	-0.171616	0.341	0.462	9.63991e-05
Cdip1	5.15982e-09	-0.133034	0.1	0.181	9.6401e-05
Rnf20	5.17589e-09	-0.169347	0.189	0.286	9.67012e-05
Snx3	5.31351e-09	0.160891	0.621	0.523	9.92722e-05
Lef1	5.39849e-09	-0.0492448	0.011	0.053	0.00010086
Rnf167	5.42366e-09	-0.169316	0.341	0.453	0.00010133
Selenof	5.45694e-09	0.159931	0.612	0.517	0.000101952
Nufip2	5.49344e-09	-0.173436	0.335	0.446	0.000102634
Myo1g	5.53697e-09	-0.159528	0.329	0.445	0.000103447
Cebpz	5.58693e-09	-0.191785	0.342	0.443	0.000104381
Gm42659	5.64995e-09	-0.12498	0.113	0.199	0.000105558
Hbp1	5.71855e-09	-0.141	0.148	0.242	0.00010684
Snhg8	5.83617e-09	-0.176718	0.468	0.578	0.000109037
Fcho2	5.93991e-09	-0.160979	0.155	0.247	0.000110975
Itih5	5.95379e-09	-0.0846848	0.009	0.049	0.000111235
Zfp518a	6.04146e-09	-0.124565	0.072	0.145	0.000112873
Camkk1	6.11071e-09	0.0480065	0.031	0.003	0.000114166
Mt2	6.16356e-09	0.0334631	0.024	0.001	0.000115154
Xrn2	6.17808e-09	-0.181887	0.416	0.517	0.000115425
Gm30211	6.35548e-09	-0.30055	0.381	0.467	0.000118739
Cand1	6.38392e-09	-0.13763	0.149	0.239	0.000119271
Trp53	6.41003e-09	-0.156695	0.392	0.496	0.000119759
Tmcc1	6.48997e-09	-0.16291	0.196	0.294	0.000121252
Foxo4	6.54405e-09	-0.0934517	0.029	0.084	0.000122263
Lat2	6.68356e-09	0.166538	0.553	0.461	0.000124869
Stoml2	6.72242e-09	0.158674	0.276	0.186	0.000125595
Mrpl54	6.76785e-09	0.142095	0.427	0.32	0.000126444
Prpf39	6.79026e-09	-0.16222	0.229	0.334	0.000126862
Mrgpre	6.80161e-09	-0.102527	0.037	0.096	0.000127075
Epb41l2	6.80507e-09	-0.149745	0.22	0.319	0.000127139
Gatm	6.80957e-09	0.0416687	0.026	0.001	0.000127223
Fam43a	6.81165e-09	-0.168363	0.264	0.371	0.000127262
Araf	6.87445e-09	-0.151269	0.236	0.338	0.000128435
Brd8	6.98638e-09	-0.161535	0.311	0.419	0.000130526
Rgcc	7.07175e-09	0.0300726	0.028	0.002	0.000132122
Mdn1	7.10902e-09	-0.168453	0.181	0.276	0.000132818
Zzz3	7.43552e-09	-0.12811	0.145	0.236	0.000138918
Eif3c	7.46098e-09	-0.165313	0.552	0.657	0.000139393
Asxl2	7.5057e-09	-0.162217	0.312	0.418	0.000140229
Nisch	7.57349e-09	-0.183697	0.407	0.513	0.000141496
Nfx1	7.58202e-09	-0.148182	0.191	0.29	0.000141655
Acly	7.60554e-09	-0.146169	0.203	0.299	0.000142094
Rabep1	7.78901e-09	-0.145674	0.145	0.236	0.000145522
Rab3gap1	7.83402e-09	-0.164726	0.234	0.336	0.000146363
Agl	7.98531e-09	-0.0986957	0.031	0.086	0.00014919
Ndufb10	8.087e-09	0.165948	0.614	0.532	0.000151089
Safb	8.10328e-09	-0.167309	0.322	0.434	0.000151394
Usp47	8.13434e-09	-0.136796	0.153	0.245	0.000151974
Fgl2	8.37266e-09	0.0568333	0.034	0.005	0.000156426
Cdca3	8.41827e-09	0.0450494	0.034	0.005	0.000157278
Kdm6a	8.43456e-09	-0.148695	0.171	0.264	0.000157583
Wipf2	8.53996e-09	-0.150728	0.148	0.239	0.000159552
Sh2b1	8.92308e-09	-0.122972	0.125	0.214	0.00016671
Klhl14	8.92772e-09	-0.0904688	0.027	0.079	0.000166797
Nudcd3	8.9333e-09	-0.153387	0.292	0.401	0.000166901
Peg13	9.01323e-09	-0.100932	0.048	0.111	0.000168394
Vps13a	9.32662e-09	-0.170339	0.228	0.331	0.000174249
Zranb1	9.53036e-09	-0.178328	0.172	0.265	0.000178056
Gm4951	9.6962e-09	0.0543666	0.021	0	0.000181154
Ulk2	9.79422e-09	-0.125657	0.068	0.137	0.000182985
Rab5b	9.98646e-09	-0.14651	0.156	0.247	0.000186577
Tbc1d5	1.00535e-08	-0.135191	0.16	0.254	0.00018783
Prpf40a	1.01049e-08	-0.176989	0.348	0.451	0.000188789
Aldoa	1.02666e-08	0.182726	0.728	0.68	0.000191811
Samd8	1.059e-08	-0.115904	0.048	0.11	0.000197852
Tnip1	1.06312e-08	-0.124237	0.143	0.234	0.000198622
Pik3ap1	1.07904e-08	-0.186242	0.424	0.52	0.000201597
Pias1	1.08926e-08	-0.166482	0.254	0.357	0.000203506
Ppp1r14b	1.09599e-08	0.229607	0.414	0.332	0.000204763
Marveld2	1.10168e-08	-0.0996567	0.044	0.106	0.000205827
Syne1	1.14028e-08	-0.113163	0.05	0.112	0.000213039
Ap1s3	1.15066e-08	-0.140389	0.13	0.215	0.000214978
Crbn	1.15676e-08	-0.1329	0.151	0.243	0.000216118
Nsmaf	1.17334e-08	-0.147008	0.17	0.263	0.000219215
Eaf2	1.21623e-08	0.067607	0.067	0.022	0.000227228
Rfx5	1.22232e-08	-0.138673	0.128	0.212	0.000228367
Soat1	1.25077e-08	-0.152633	0.169	0.262	0.000233681
Galnt7	1.26787e-08	-0.0910056	0.03	0.084	0.000236877
Cacna1e	1.29042e-08	-0.152261	0.098	0.175	0.000241089
Spen	1.31299e-08	-0.143132	0.199	0.298	0.000245305
Cct8	1.31977e-08	0.19563	0.594	0.529	0.000246572
Leng9	1.33632e-08	-0.110314	0.052	0.116	0.000249665
Paxbp1	1.36758e-08	-0.133471	0.122	0.208	0.000255506
Chil3	1.368e-08	0.0626295	0.025	0.001	0.000255584
Uqcrfs1	1.36812e-08	0.152482	0.477	0.379	0.000255606
Parp4	1.37443e-08	-0.1383	0.146	0.237	0.000256784
Dusp2	1.39184e-08	-0.189942	0.506	0.616	0.000260037
Ppp1r9b	1.39537e-08	-0.13901	0.167	0.261	0.000260698
Eno1	1.39756e-08	0.162436	0.564	0.476	0.000261105
Nr1d2	1.39777e-08	-0.0924028	0.03	0.084	0.000261146
Stim1	1.39789e-08	-0.155619	0.188	0.286	0.000261169
Tnks	1.40922e-08	-0.100218	0.052	0.117	0.000263285
Klhl18	1.41333e-08	-0.140782	0.095	0.171	0.000264052
Gsn	1.41345e-08	-0.153981	0.169	0.259	0.000264075
Zfp593	1.46033e-08	0.136892	0.201	0.122	0.000272834
Naa35	1.46768e-08	-0.137804	0.129	0.213	0.000274208
Cdc73	1.50022e-08	-0.178683	0.178	0.266	0.000280287
C1galt1	1.56773e-08	-0.153462	0.254	0.36	0.000292898
Epb41	1.57092e-08	-0.15831	0.267	0.371	0.000293494
Skil	1.5806e-08	-0.160825	0.182	0.277	0.000295303
Rasa1	1.59083e-08	-0.140133	0.156	0.246	0.000297215
Map2k1	1.64007e-08	-0.151954	0.27	0.378	0.000306414
Lcor	1.661e-08	-0.136476	0.146	0.234	0.000310325
Ilk	1.6672e-08	-0.138546	0.137	0.223	0.000311483
Xrn1	1.68958e-08	-0.165634	0.195	0.289	0.000315664
Hivep2	1.76864e-08	-0.169561	0.273	0.377	0.000330435
Otulin	1.76888e-08	0.181672	0.566	0.483	0.00033048
Nrip1	1.7699e-08	0.162945	0.287	0.198	0.00033067
Eif4ebp3	1.82908e-08	-0.118839	0.122	0.207	0.000341726
Mrps16	1.84028e-08	0.163457	0.562	0.487	0.00034382
Pcnx	1.8516e-08	-0.125891	0.062	0.128	0.000345934
Jade1	1.85916e-08	-0.159551	0.107	0.186	0.000347347
Cog5	1.89771e-08	-0.132206	0.148	0.239	0.00035455
Hmbs	1.94051e-08	0.0983027	0.147	0.078	0.000362545
Pcmtd2	1.95623e-08	-0.131842	0.12	0.203	0.000365483
Ccnb2	1.96754e-08	0.0384599	0.031	0.004	0.000367595
Hk3	1.97564e-08	0.0301139	0.02	0	0.000369108
Elane	1.97564e-08	0.0215078	0.02	0	0.000369108
Carmil1	1.98487e-08	-0.119062	0.068	0.135	0.000370833
Ppp4r2	2.02089e-08	-0.167534	0.269	0.374	0.000377564
Mtmr3	2.08081e-08	-0.121223	0.197	0.299	0.000388758
Ighm	2.10272e-08	-0.0537806	0.996	0.999	0.000392852
B3gnt8	2.11734e-08	-0.143702	0.209	0.305	0.000395582
Btla	2.12516e-08	-0.188321	0.593	0.689	0.000397044
Utrn	2.15749e-08	-0.109276	0.118	0.203	0.000403084
Sppl3	2.15968e-08	-0.121117	0.147	0.238	0.000403493
Tmx3	2.16978e-08	-0.152477	0.203	0.298	0.000405379
Pitpna	2.25505e-08	0.137559	0.679	0.598	0.00042131
S100a10	2.26561e-08	-0.171767	0.631	0.74	0.000423284
Cycs	2.26575e-08	0.157233	0.429	0.327	0.00042331
Mrps34	2.29938e-08	0.140309	0.34	0.251	0.000429593
Rnf220	2.38649e-08	-0.129259	0.176	0.274	0.000445869
Unc13d	2.38791e-08	-0.129799	0.116	0.194	0.000446134
Sf3b1	2.4021e-08	-0.160695	0.725	0.799	0.000448785
Sos1	2.40373e-08	-0.121371	0.073	0.141	0.000449088
Cbfa2t3	2.47019e-08	-0.172122	0.156	0.243	0.000461505
Zc3h7b	2.4915e-08	-0.0950408	0.06	0.127	0.000465487
Tmem71	2.49791e-08	-0.11946	0.071	0.141	0.000466684
Hook3	2.51306e-08	-0.167354	0.202	0.296	0.000469516
Slc25a4	2.51372e-08	0.169335	0.364	0.273	0.000469639
Tgtp2	2.51399e-08	0.0609484	0.044	0.01	0.000469689
Wtap	2.5295e-08	-0.151458	0.268	0.367	0.000472586
Dusp1	2.60391e-08	-0.132701	0.056	0.118	0.000486489
Zc3h13	2.61406e-08	-0.161721	0.23	0.325	0.000488385
D8Ertd738e	2.62958e-08	0.154458	0.668	0.584	0.000491285
Acp5	2.65471e-08	0.194424	0.52	0.455	0.00049598
Cct2	2.77081e-08	0.164095	0.633	0.577	0.000517671
Cxcr5	2.79519e-08	-0.14483	0.462	0.582	0.000522225
Cltc	2.79775e-08	-0.141983	0.537	0.632	0.000522704
Zfp106	2.80552e-08	-0.155478	0.3	0.402	0.000524155
Ncf1	2.81575e-08	-0.179768	0.439	0.544	0.000526067
Lbr	2.84183e-08	-0.166798	0.369	0.479	0.000530939
Top2a	2.84576e-08	0.0610143	0.062	0.02	0.000531673
Eea1	2.85275e-08	-0.163836	0.095	0.17	0.000532979
Ada	2.90197e-08	0.0566041	0.039	0.008	0.000542175
Cep135	2.91058e-08	-0.105985	0.046	0.106	0.000543784
Anapc5	2.92042e-08	-0.166244	0.318	0.419	0.000545622
Aim2	3.01243e-08	-0.144566	0.172	0.261	0.000562813
Ifi206	3.01526e-08	-0.177373	0.178	0.268	0.000563341
Efr3a	3.03357e-08	-0.153643	0.201	0.298	0.000566761
Anp32a	3.03751e-08	0.136768	0.749	0.683	0.000567498
Micall1	3.03758e-08	-0.120486	0.116	0.198	0.000567511
Tgif1	3.04181e-08	-0.129595	0.127	0.213	0.000568301
Abi1	3.21257e-08	-0.153944	0.308	0.412	0.000600204
Cep162	3.30344e-08	-0.122335	0.053	0.115	0.000617182
Zc3hav1	3.30355e-08	-0.182804	0.413	0.521	0.000617203
Lrp6	3.33015e-08	-0.121381	0.118	0.201	0.000622173
Gmcl1	3.39552e-08	-0.111514	0.09	0.165	0.000634385
Zfp507	3.41202e-08	-0.131682	0.099	0.174	0.000637468
Zc3h7a	3.43568e-08	-0.167564	0.33	0.433	0.000641887
A530017D24Rik	3.45868e-08	-0.120503	0.058	0.12	0.000646185
Lrch1	3.46436e-08	-0.140418	0.154	0.241	0.000647247
Mknk2	3.53288e-08	-0.156407	0.561	0.661	0.000660048
Dcaf8	3.61946e-08	-0.155187	0.298	0.4	0.000676223
Bnip3l	3.62614e-08	-0.167253	0.347	0.451	0.000677471
Rabl6	3.65784e-08	-0.136526	0.114	0.19	0.000683394
Tnfaip3	3.68871e-08	-0.110486	0.057	0.12	0.000689162
Casp1	3.71235e-08	0.157916	0.265	0.182	0.000693578
Mical1	3.71745e-08	-0.136258	0.214	0.313	0.000694531
Ehmt1	3.74319e-08	-0.133058	0.155	0.241	0.00069934
Zdhhc9	3.77105e-08	-0.0876475	0.026	0.075	0.000704546
Zfr	3.85608e-08	-0.163893	0.208	0.302	0.000720432
Dpy19l3	3.8821e-08	-0.0750769	0.027	0.077	0.000725294
4632427E13Rik	3.90444e-08	-0.198915	0.29	0.386	0.000729467
Trim8	3.91663e-08	-0.151706	0.212	0.307	0.000731745
Fto	3.95434e-08	-0.142237	0.169	0.262	0.00073879
Phf14	3.98137e-08	-0.166396	0.268	0.368	0.000743839
Ceacam1	4.02102e-08	-0.121536	0.06	0.122	0.000751247
Psme4	4.02538e-08	-0.142144	0.166	0.255	0.000752062
Ddx39	4.08407e-08	0.178092	0.4	0.313	0.000763027
Washc4	4.12655e-08	-0.157883	0.248	0.348	0.000770964
Ubtf	4.16219e-08	-0.152907	0.375	0.485	0.000777622
Odf2	4.23617e-08	-0.137565	0.134	0.215	0.000791444
Il10rb	4.25296e-08	-0.130268	0.273	0.383	0.000794581
Fam13b	4.37007e-08	-0.113741	0.092	0.167	0.00081646
Ehd1	4.38611e-08	-0.148042	0.222	0.317	0.000819457
Ifi35	4.39502e-08	0.170343	0.353	0.264	0.000821121
Cxcr4	4.50128e-08	-0.205764	0.25	0.345	0.000840974
Gm36839	4.65832e-08	-0.0689624	0.01	0.047	0.000870314
Ndufb11	4.69237e-08	0.13812	0.7	0.634	0.000876676
Iws1	4.74269e-08	-0.153342	0.235	0.334	0.000886076
Atp6v0c	4.78967e-08	0.173293	0.66	0.59	0.000894854
Lmtk2	4.84178e-08	-0.11845	0.075	0.142	0.00090459
Atf4	4.90047e-08	-0.162412	0.574	0.673	0.000915556
Zfp36	4.95294e-08	-0.136794	0.766	0.853	0.000925358
Wls	5.02814e-08	-0.129687	0.079	0.148	0.000939407
Serinc1	5.06335e-08	-0.130407	0.218	0.315	0.000945985
Cd52	5.11417e-08	-0.0974256	0.999	0.997	0.000955481
Ppm1l	5.13144e-08	-0.10855	0.037	0.091	0.000958708
Mvb12a	5.19135e-08	0.152586	0.307	0.218	0.0009699
Camta2	5.20679e-08	-0.110424	0.093	0.167	0.000972784
Psmb6	5.31646e-08	0.1491	0.58	0.487	0.000993274
Irak2	5.32722e-08	-0.136863	0.163	0.247	0.000995284
Mrps7	5.41172e-08	0.144008	0.328	0.241	0.00101107
Pdcd11	5.41453e-08	-0.139325	0.172	0.263	0.0010116
Rreb1	5.41552e-08	-0.143542	0.111	0.188	0.00101178
Phpt1	5.44161e-08	-0.0829585	0.031	0.082	0.00101666
Rps28	5.46179e-08	-0.0727589	0.999	0.998	0.00102043
Arrb1	5.61794e-08	-0.109903	0.059	0.121	0.0010496
Cmtm6	5.62868e-08	-0.148163	0.236	0.332	0.00105161
Dram2	5.68179e-08	-0.140284	0.119	0.198	0.00106153
Zbtb32	5.75702e-08	0.0454652	0.025	0.002	0.00107558
Prr14	5.80815e-08	-0.149125	0.206	0.298	0.00108514
Zscan20	5.95568e-08	-0.083396	0.031	0.082	0.0011127
Rbm33	5.98585e-08	-0.131709	0.221	0.321	0.00111834
Baz1a	6.0058e-08	-0.165878	0.597	0.669	0.00112206
Sec24b	6.00964e-08	-0.132613	0.14	0.224	0.00112278
Brd7	6.05257e-08	-0.178962	0.295	0.386	0.0011308
Arhgef11	6.10407e-08	-0.0905594	0.042	0.098	0.00114042
Mepce	6.44852e-08	-0.129897	0.156	0.243	0.00120478
Uqcrb	6.44964e-08	0.145929	0.633	0.555	0.00120499
Zfp398	6.5236e-08	-0.143833	0.165	0.254	0.0012188
Abracl	6.52964e-08	0.156569	0.622	0.555	0.00121993
Sik1	6.65144e-08	-0.0914774	0.055	0.116	0.00124269
Rgs14	6.70745e-08	-0.133049	0.142	0.226	0.00125315
Irf2bp2	6.72787e-08	-0.138163	0.26	0.358	0.00125697
N4bp3	6.74138e-08	-0.0920677	0.054	0.116	0.00125949
Arpc5l	6.8621e-08	0.140125	0.873	0.851	0.00128205
Vps4b	6.87573e-08	-0.153455	0.225	0.316	0.00128459
Gxylt1	6.88739e-08	-0.135815	0.138	0.22	0.00128677
Btg2	6.9424e-08	-0.138218	0.528	0.636	0.00129705
Oat	6.94714e-08	0.149613	0.331	0.242	0.00129793
Mrps12	6.95723e-08	0.119262	0.323	0.23	0.00129982
Cul1	6.9728e-08	-0.121683	0.232	0.334	0.00130273
Asap1	7.01028e-08	-0.153004	0.211	0.298	0.00130973
Rnf10	7.05875e-08	-0.150402	0.159	0.243	0.00131879
Rplp1	7.12919e-08	0.0635907	1	0.999	0.00133195
Cox7b	7.15653e-08	0.150343	0.65	0.578	0.00133705
Calm2	7.24159e-08	-0.150269	0.659	0.738	0.00135295
Ubr2	7.29817e-08	-0.147031	0.22	0.32	0.00136352
Ube2n	7.31055e-08	0.156915	0.47	0.377	0.00136583
Shoc2	7.32873e-08	-0.136518	0.126	0.207	0.00136923
Calu	7.33583e-08	-0.112167	0.09	0.16	0.00137055
Ints4	7.385e-08	-0.134179	0.102	0.176	0.00137974
Timm23	7.51955e-08	0.172582	0.42	0.332	0.00140488
Zfhx2	7.59792e-08	-0.0957964	0.049	0.108	0.00141952
Ankfy1	7.64688e-08	-0.129214	0.223	0.321	0.00142867
Exoc5	7.75194e-08	-0.129725	0.16	0.25	0.00144829
Copa	7.80122e-08	-0.153605	0.304	0.403	0.0014575
Srsf7	7.8061e-08	0.188676	0.722	0.679	0.00145841
Smc3	7.89619e-08	-0.172982	0.31	0.402	0.00147525
Ube3a	7.90934e-08	-0.181773	0.419	0.511	0.0014777
Ing5	7.92722e-08	-0.10561	0.089	0.162	0.00148104
Jakmip1	7.99973e-08	-0.147074	0.205	0.301	0.00149459
Pi4ka	8.06361e-08	-0.145445	0.192	0.28	0.00150652
Prr5	8.10909e-08	-0.137116	0.207	0.303	0.00151502
Cd44	8.14116e-08	-0.149112	0.109	0.185	0.00152101
Ebi3	8.33478e-08	-0.0620188	0.008	0.043	0.00155719
Shprh	8.38637e-08	-0.13092	0.122	0.201	0.00156682
Rnaseh2c	8.4643e-08	0.155259	0.515	0.422	0.00158138
Borcs8	8.72627e-08	0.141394	0.271	0.188	0.00163033
Zbtb9	8.74278e-08	-0.0876756	0.04	0.094	0.00163341
Arhgap24	8.92818e-08	-0.13409	0.097	0.166	0.00166805
Adcy7	8.98271e-08	-0.149209	0.348	0.449	0.00167824
Nfil3	9.04087e-08	0.0662153	0.028	0.003	0.00168911
Ago1	9.12243e-08	-0.120229	0.095	0.168	0.00170434
Oaz1	9.14748e-08	0.0953775	0.984	0.981	0.00170902
Setd7	9.45894e-08	-0.104815	0.065	0.128	0.00176721
S100pbp	9.81709e-08	-0.115081	0.078	0.146	0.00183413
Sgsh	1.00158e-07	-0.115079	0.06	0.121	0.00187126
Pacc1	1.01567e-07	-0.0785229	0.022	0.067	0.00189758
Cep120	1.0276e-07	-0.117541	0.153	0.242	0.00191987
Ppp1cb	1.04927e-07	-0.14102	0.323	0.434	0.00196035
Mast3	1.05904e-07	-0.129552	0.136	0.219	0.0019786
Slc15a4	1.06198e-07	-0.171183	0.292	0.388	0.0019841
Taf1d	1.08425e-07	-0.163804	0.326	0.426	0.0020257
Aqr	1.08912e-07	-0.147348	0.234	0.328	0.00203481
2021-03-06	1.09558e-07	-0.118426	0.133	0.216	0.00204688
Eif3e	1.10135e-07	0.143252	0.785	0.767	0.00205765
Clcn3	1.10349e-07	-0.173098	0.269	0.361	0.00206165
Ddx25	1.10743e-07	-0.0893615	0.038	0.091	0.00206902
Gmeb1	1.11166e-07	-0.123876	0.085	0.153	0.00207691
Myl6	1.13003e-07	0.119487	0.942	0.925	0.00211124
H2afz	1.16693e-07	0.17295	0.721	0.619	0.00218018
Ndufb8	1.18512e-07	0.130002	0.56	0.466	0.00221417
Zc3h4	1.18599e-07	-0.108864	0.148	0.235	0.00221578
Rras2	1.2052e-07	-0.129713	0.14	0.223	0.00225168
Hif1an	1.22265e-07	-0.0923028	0.116	0.196	0.00228428
Fip1l1	1.22388e-07	-0.154492	0.338	0.44	0.00228658
Tmem127	1.22435e-07	-0.134193	0.129	0.207	0.00228746
Lpin1	1.22667e-07	-0.077021	0.017	0.058	0.00229179
Map3k5	1.22717e-07	-0.130407	0.094	0.164	0.00229272
Tfeb	1.23607e-07	-0.149637	0.233	0.325	0.00230935
Usp48	1.23763e-07	-0.126563	0.172	0.26	0.00231226
Uba1	1.23795e-07	-0.14004	0.293	0.393	0.00231286
Cop1	1.25417e-07	-0.160428	0.271	0.366	0.00234317
Trir	1.26135e-07	0.140604	0.696	0.646	0.00235658
Pkd1	1.26289e-07	-0.130193	0.104	0.177	0.00235946
Srrt	1.27671e-07	-0.145786	0.322	0.424	0.00238528
Ifi209	1.27931e-07	-0.191845	0.567	0.658	0.00239013
Cdc42ep3	1.28587e-07	-0.0930267	0.037	0.09	0.00240239
Cox8a	1.28946e-07	0.11668	0.93	0.908	0.0024091
Ppp6r1	1.29786e-07	-0.162519	0.268	0.362	0.00242479
Ints13	1.30573e-07	-0.142944	0.092	0.16	0.0024395
Tnrc18	1.38819e-07	-0.120823	0.124	0.201	0.00259356
Abtb1	1.4019e-07	-0.105678	0.061	0.122	0.00261917
Dnm2	1.40512e-07	-0.144034	0.336	0.443	0.00262519
Ecpas	1.40734e-07	-0.148387	0.173	0.256	0.00262934
Smchd1	1.41024e-07	-0.150456	0.681	0.766	0.00263475
Rnf130	1.41062e-07	-0.158107	0.343	0.435	0.00263546
Dbi	1.4134e-07	0.169192	0.438	0.342	0.00264066
Prr14l	1.41586e-07	-0.119524	0.092	0.162	0.00264525
Zmym1	1.42137e-07	-0.091395	0.032	0.081	0.00265555
Cbfb	1.45076e-07	-0.135133	0.25	0.347	0.00271046
Rmi1	1.49493e-07	-0.132509	0.151	0.232	0.00279298
Cbx1	1.51312e-07	-0.154559	0.35	0.455	0.00282696
Neurl4	1.52644e-07	-0.103643	0.086	0.155	0.00285184
Sh2b3	1.53629e-07	-0.165658	0.354	0.444	0.00287025
Trappc9	1.53918e-07	-0.0992289	0.066	0.128	0.00287565
2021-09-06	1.54666e-07	-0.135098	0.361	0.47	0.00288962
Mpv17l	1.55148e-07	-0.0486524	0.004	0.033	0.00289863
Pafah1b1	1.55391e-07	-0.154725	0.547	0.634	0.00290318
Abhd17b	1.55986e-07	-0.165041	0.487	0.59	0.00291428
Cspp1	1.56859e-07	-0.16586	0.224	0.314	0.0029306
Arl13b	1.56935e-07	-0.0999233	0.038	0.09	0.00293203
Snrpd3	1.5695e-07	0.136016	0.52	0.436	0.0029323
Kpnb1	1.57284e-07	-0.143329	0.273	0.371	0.00293854
Ralgapa2	1.60533e-07	-0.115895	0.076	0.141	0.00299924
Dnajc5	1.61315e-07	-0.157164	0.327	0.422	0.00301384
Rab33b	1.62887e-07	-0.0991837	0.04	0.093	0.00304321
Pan2	1.64857e-07	-0.12745	0.086	0.153	0.00308003
Emg1	1.67419e-07	0.152573	0.62	0.554	0.00312788
Dock10	1.67468e-07	-0.127383	0.621	0.725	0.00312881
Top3b	1.67498e-07	-0.136525	0.146	0.226	0.00312937
Gm17066	1.72718e-07	-0.0933576	0.037	0.088	0.0032269
R3hdm4	1.72858e-07	-0.12926	0.239	0.337	0.00322951
Tpm1	1.73257e-07	-0.126579	0.108	0.182	0.00323695
Ndufa4	1.74454e-07	0.118005	0.814	0.772	0.00325933
Hsph1	1.76142e-07	0.15182	0.256	0.175	0.00329085
Ptprc	1.76685e-07	-0.117252	0.973	0.988	0.003301
Vamp1	1.78445e-07	-0.0917777	0.06	0.121	0.00333389
Ubr1	1.79343e-07	-0.121093	0.146	0.231	0.00335067
Stmn1	1.79411e-07	0.0823566	0.141	0.077	0.00335193
Nfatc2	1.80549e-07	-0.101641	0.076	0.141	0.0033732
Cpsf6	1.82052e-07	-0.153345	0.432	0.538	0.00340127
Skap2	1.82848e-07	0.128148	0.303	0.212	0.00341616
Osbpl2	1.83107e-07	-0.11056	0.084	0.15	0.00342099
Wbp11	1.83964e-07	-0.135338	0.313	0.412	0.00343699
Pdhb	1.85729e-07	-0.125248	0.219	0.309	0.00346997
AU041133	1.8758e-07	-0.0971402	0.037	0.088	0.00350456
Ndufa12	1.88422e-07	0.140134	0.407	0.311	0.00352029
Resf1	1.89387e-07	-0.14699	0.338	0.439	0.00353831
Virma	1.9135e-07	-0.133897	0.14	0.218	0.00357499
Tmem30a	1.92081e-07	-0.157651	0.278	0.37	0.00358865
Wdr43	1.95498e-07	-0.157638	0.266	0.362	0.00365249
Lrch3	1.98292e-07	-0.13422	0.119	0.193	0.00370469
Plpp3	2.01555e-07	-0.0784499	0.02	0.063	0.00376565
Gm37494	2.03692e-07	-0.0964668	0.051	0.107	0.00380558
Kansl2	2.04078e-07	-0.124432	0.164	0.25	0.00381278
Arhgap26	2.04992e-07	-0.138429	0.151	0.231	0.00382986
Dok3	2.05071e-07	-0.136194	0.469	0.576	0.00383134
Nipal3	2.06445e-07	-0.103113	0.074	0.139	0.00385701
Haao	2.06692e-07	-0.157806	0.218	0.305	0.00386162
Cept1	2.09035e-07	-0.126049	0.169	0.252	0.00390541
Fmnl3	2.11148e-07	-0.125364	0.105	0.177	0.00394488
Icam1	2.12673e-07	0.191393	0.244	0.169	0.00397337
Cib1	2.12757e-07	0.173167	0.411	0.33	0.00397495
Appl1	2.16061e-07	-0.137682	0.15	0.23	0.00403667
Arap2	2.18404e-07	0.169622	0.429	0.336	0.00408045
Gabpa	2.20459e-07	-0.105989	0.109	0.182	0.00411883
Rpl31	2.21107e-07	-0.123355	0.95	0.967	0.00413094
Crtc2	2.21481e-07	-0.129124	0.147	0.227	0.00413793
Qser1	2.23814e-07	-0.0941374	0.032	0.08	0.00418152
Hist1h4c	2.23987e-07	-0.0676221	0.011	0.046	0.00418475
Atp6v1f	2.25037e-07	0.125499	0.722	0.668	0.00420437
Sp2	2.26421e-07	-0.0987008	0.084	0.152	0.00423023
Wdr55	2.27151e-07	0.108686	0.14	0.079	0.00424387
Ppp4r1	2.27348e-07	-0.10754	0.074	0.137	0.00424755
Pik3cg	2.27376e-07	-0.132317	0.124	0.2	0.00424807
Unc93b1	2.30781e-07	-0.125785	0.78	0.844	0.00431167
Eif3d	2.34026e-07	0.152155	0.483	0.399	0.00437231
Phc1	2.34295e-07	-0.0834877	0.035	0.084	0.00437734
Zmym4	2.37897e-07	-0.114024	0.076	0.139	0.00444463
Rad51d	2.39607e-07	-0.107589	0.082	0.147	0.00447658
Txn2	2.41147e-07	0.150822	0.423	0.346	0.00450534
Pip4k2c	2.45088e-07	-0.10382	0.098	0.168	0.00457899
Lrch4	2.47249e-07	-0.154045	0.235	0.322	0.00461935
Eps8l1	2.48873e-07	-0.0959956	0.057	0.116	0.0046497
Dhx15	2.49098e-07	-0.147489	0.321	0.419	0.0046539
Kpna1	2.50863e-07	-0.124489	0.149	0.23	0.00468687
Xpo1	2.55328e-07	-0.1408	0.198	0.284	0.00477029
Hmgb2	2.55543e-07	0.151194	0.612	0.484	0.00477432
Lrrk2	2.55765e-07	0.159971	0.604	0.532	0.00477846
H2-Oa	2.62061e-07	0.144759	0.764	0.71	0.00489609
Psmg4	2.62429e-07	0.159786	0.386	0.307	0.00490296
Vgll4	2.62609e-07	-0.115992	0.18	0.269	0.00490633
Sra1	2.69148e-07	0.130933	0.372	0.287	0.0050285
Zdhhc23	2.70601e-07	-0.0631716	0.013	0.05	0.00505564
Gmfb	2.7068e-07	-0.135227	0.245	0.339	0.00505711
Il12a	2.77062e-07	-0.0987148	0.042	0.094	0.00517635
Cdk2	2.77911e-07	-0.0975047	0.068	0.13	0.00519221
Tm6sf1	2.77913e-07	-0.195865	0.329	0.417	0.00519224
Depdc5	2.78483e-07	-0.120826	0.104	0.174	0.00520291
Snrnp25	2.80161e-07	-0.211527	0.176	0.252	0.00523426
Lonp2	2.80199e-07	-0.12884	0.136	0.214	0.00523495
Kdm5c	2.91391e-07	-0.110703	0.241	0.339	0.00544406
C1qtnf12	2.92992e-07	0.0328575	0.032	0.006	0.00547396
P2ry10b	2.95447e-07	-0.11241	0.095	0.166	0.00551984
Snf8	2.95638e-07	0.154696	0.417	0.342	0.0055234
Dnmt1	2.96015e-07	-0.132486	0.164	0.241	0.00553045
Ppp3ca	2.96959e-07	-0.169266	0.676	0.759	0.00554809
Lyl1	2.98149e-07	-0.145471	0.284	0.383	0.00557031
Asf1b	2.98369e-07	0.062528	0.062	0.023	0.00557444
Zer1	3.06888e-07	-0.126021	0.132	0.211	0.00573359
Zc3h18	3.07134e-07	-0.129053	0.206	0.296	0.00573819
Pex26	3.10038e-07	-0.06185	0.01	0.044	0.00579245
Smg5	3.10292e-07	-0.123612	0.166	0.249	0.00579719
Arfgef2	3.11883e-07	-0.106332	0.102	0.175	0.00582691
Ddx52	3.16735e-07	-0.12766	0.133	0.211	0.00591756
Brpf1	3.19202e-07	-0.128933	0.118	0.192	0.00596366
[truncated: 13,484 more rows]

## Sheet: MZB_DEG
Full list of differential expressed genes resulted from DEG analysis of 14dpi derived FoBs compared with naïve derived cell
Gene_name	p_val	avg_logFC	pct.1	pct.2	p_val_adj
Jchain	1.7535e-17	0.695054	0.5	0	3.27606e-13
Rpl8	1.49318e-10	0.437317	1	0.993	2.7897e-06
Rps11	1.70302e-10	0.440454	1	0.993	3.18175e-06
Rpl3	2.60398e-10	0.482873	1	0.993	4.86502e-06
Gm10076	5.11666e-10	0.931071	1	0.949	9.55945e-06
Rpsa	1.16755e-09	0.414403	1	0.993	2.18134e-05
Lars2	1.32665e-09	-0.974322	0.682	0.949	2.47859e-05
Rpl19	2.78133e-09	0.3418	1	1	5.19635e-05
Rps3	6.69664e-09	0.423365	1	0.993	0.000125113
Hmox1	9.16749e-09	0.508293	0.318	0.015	0.000171276
Ebf1	9.29511e-09	-0.714933	1	1	0.000173661
Uba52	1.06249e-08	0.679741	1	0.89	0.000198505
Rpl21	1.07784e-08	0.364934	1	1	0.000201373
Rpl32	1.40482e-08	0.398045	1	1	0.000262462
Rpl13	1.44661e-08	0.400998	1	1	0.000270271
Ighg2c	1.88118e-08	0.14726	0.227	0	0.000351461
Rpl10a	2.44169e-08	0.460227	1	0.985	0.000456182
Cr2	2.90214e-08	-0.719363	1	0.993	0.000542206
AW112010	3.17308e-08	0.78373	0.955	0.699	0.000592827
Rps5	4.20655e-08	0.399685	1	0.985	0.00078591
Rps9	4.45225e-08	0.320883	1	1	0.000831814
Rpl7	6.79275e-08	0.336338	1	1	0.00126909
Rps4x	7.38672e-08	0.384936	1	1	0.00138006
Hspa8	1.68737e-07	0.699055	1	0.978	0.00315251
Ddx5	1.88089e-07	-0.50413	1	1	0.00351407
Rps13	2.03981e-07	0.327645	1	1	0.00381098
Rpl12	2.27201e-07	0.298889	1	1	0.00424479
Rplp0	3.48328e-07	0.46078	1	1	0.00650782
Lgals3	3.98463e-07	0.337221	0.273	0.015	0.00744449
Iigp1	5.5842e-07	0.236667	0.227	0.007	0.010433
Rpl11	6.88266e-07	0.309474	1	0.985	0.0128589
Plaat3	8.4883e-07	0.558224	0.818	0.316	0.0158587
Rpl15	9.13558e-07	0.413336	1	0.985	0.017068
Rpl24	9.13575e-07	0.362455	1	0.993	0.0170683
Rps18	1.3044e-06	0.273229	1	1	0.0243701
Rps7	1.33776e-06	0.286696	1	1	0.0249935
Socs3	1.79785e-06	0.417702	0.364	0.051	0.0335893
Rpl6	1.85356e-06	0.356241	1	0.993	0.03463
Tpt1	1.94821e-06	0.266694	1	1	0.0363984
Rps10	1.99726e-06	0.258535	1	1	0.0373148
Gbp6	2.66421e-06	0.230955	0.273	0.022	0.0497755
Luc7l2	2.7524e-06	-0.727352	0.909	0.978	0.0514231
Zfp36l1	2.82153e-06	-0.761591	0.909	0.993	0.0527146
Rpl18	2.82172e-06	0.328805	1	0.993	0.0527182
Stat1	3.05216e-06	0.98012	0.955	0.676	0.0570235
Rpl28	4.0646e-06	0.323575	1	1	0.0759389
Rpl17	4.36952e-06	0.269807	1	0.993	0.0816357
Ighg2b	4.59211e-06	-0.0959115	0.273	0.022	0.0857943
H2-Q7	4.65268e-06	0.565364	1	0.89	0.0869261
H2-K1	4.81032e-06	0.418558	1	1	0.0898711
Rpl18a	5.29353e-06	0.240925	1	1	0.098899
Irgm1	5.39295e-06	0.747551	0.727	0.301	0.100757
Psmb10	5.57166e-06	0.599481	0.909	0.581	0.104095
Ptpn14	5.71401e-06	-0.735712	0.091	0.618	0.106755
Clk1	7.164e-06	-0.692188	0.773	0.941	0.133845
Ctu2	8.19343e-06	0.379854	0.409	0.081	0.153078
Tm6sf1	9.30068e-06	-0.677476	0.818	0.956	0.173765
Malat1	9.54442e-06	-0.510492	1	1	0.178318
Psmb9	9.55481e-06	0.592625	0.955	0.801	0.178513
Stap1	9.69452e-06	-0.724219	0.455	0.86	0.181123
Rpl27a	9.76906e-06	0.247118	1	1	0.182515
Rpl9	1.02336e-05	0.29897	1	1	0.191194
Rpl26	1.09701e-05	0.260706	1	0.993	0.204955
Eef1a1	1.1489e-05	0.249716	1	1	0.214649
Rpl29	1.23112e-05	0.325286	1	0.985	0.230011
Tcf4	1.28796e-05	-0.645328	0.864	0.971	0.24063
Cyhr1	1.34851e-05	0.411543	0.727	0.257	0.251943
Rpl14	1.34957e-05	0.286333	1	1	0.25214
Smg1	1.37769e-05	-0.688472	0.318	0.875	0.257393
Ufm1	1.39669e-05	0.377286	0.727	0.301	0.260944
mt-Nd3	1.41279e-05	-0.569748	0.955	1	0.263951
Fabp5	1.53727e-05	0.28222	0.136	0	0.287208
Apol11b	1.53727e-05	0.242756	0.136	0	0.287208
Serpina3f	1.53727e-05	0.163951	0.136	0	0.287208
Fcgr3	1.53727e-05	0.0830649	0.136	0	0.287208
Ifi47	1.62812e-05	0.673482	0.636	0.228	0.304182
Rack1	1.73389e-05	0.276318	1	0.993	0.323942
Naca	2.17192e-05	0.451707	1	0.985	0.40578
Rel	2.39457e-05	-0.610614	0.227	0.765	0.447377
Fus	2.88567e-05	-0.713598	0.727	0.949	0.539131
Ifi30	2.89547e-05	0.723513	0.955	0.809	0.540961
Gngt2	2.94316e-05	0.524926	0.909	0.522	0.54987
Ptprj	3.71016e-05	-0.639514	0.682	0.846	0.693169
Zmym5	3.83706e-05	-0.601135	0.091	0.603	0.716877
Cd19	4.68812e-05	-0.499043	0.955	1	0.875881
Eef1b2	4.89446e-05	0.314361	1	0.993	0.914433
Macf1	4.97686e-05	-0.659512	0.773	0.941	0.929827
Gm47283	5.05317e-05	-0.709659	0.318	0.772	0.944084
Fosb	5.49426e-05	-0.823967	0.227	0.699	1
Ccdc107	5.49742e-05	0.334695	0.591	0.221	1
Slpi	5.53142e-05	0.0673843	0.227	0.022	1
Selenow	5.78764e-05	0.422433	1	0.912	1
Foxp1	6.06195e-05	-0.504358	1	0.993	1
Ubb	6.32504e-05	0.399014	1	0.985	1
Cdk2ap2	6.57126e-05	0.513335	0.864	0.574	1
Pax5	7.46913e-05	-0.55968	0.818	0.949	1
S1pr1	7.4846e-05	-0.54344	0.909	0.963	1
Cd180	8.05732e-05	-0.587312	0.955	0.963	1
Kmt2c	8.35884e-05	-0.574636	0.273	0.757	1
Btf3	8.84939e-05	0.424271	1	0.949	1
Trim7	9.17681e-05	-0.68031	0.682	0.904	1
Psme1	0.000100215	0.44291	1	0.838	1
Polr2j	0.000114338	0.437149	0.727	0.412	1
Socs1	0.0001295	0.287243	0.364	0.081	1
Clic1	0.000140225	0.477397	1	0.86	1
Rps3a1	0.00014502	0.217986	1	1	1
Dleu2	0.000157647	-0.732961	0.273	0.699	1
Fau	0.000160436	0.210459	1	1	1
Isg20	0.000172456	0.259422	0.364	0.081	1
Psmb8	0.000189623	0.537249	0.955	0.919	1
Hnrnpf	0.000195742	0.38968	1	0.934	1
Fpgs	0.000199339	0.129933	0.227	0.029	1
Gimap4	0.000209297	0.520415	0.818	0.537	1
Rab19	0.000220722	0.236723	0.273	0.051	1
Pdia4	0.000234091	-0.445541	0.955	0.956	1
Rps16	0.000248462	0.234401	1	1	1
Mpc1	0.0002655	0.356957	0.773	0.404	1
Swap70	0.000271991	-0.54782	0.818	0.912	1
Eef1d	0.000276422	0.466643	0.955	0.949	1
Rpl23	0.00028487	0.183063	1	1	1
Cd83	0.000294553	0.408828	0.545	0.199	1
Ddx3x	0.000304164	-0.569215	0.773	0.897	1
Zfp148	0.000314838	-0.59579	0.182	0.588	1
Mir142hg	0.000316909	-0.572562	0.182	0.625	1
Rpl13a	0.000319997	0.213723	1	1	1
Abitram	0.000321247	0.248017	0.318	0.066	1
Pfdn5	0.000326112	0.342914	1	0.956	1
Ets1	0.000326112	-0.454257	0.909	0.971	1
Fcmr	0.000329718	-0.79377	0.636	0.838	1
Acot6	0.000342698	0.135163	0.136	0.007	1
Ikzf1	0.000344317	-0.514243	0.636	0.963	1
Ptbp3	0.000348172	-0.513885	0.682	0.912	1
Hint1	0.000369451	0.379963	1	0.868	1
Higd2a	0.000377893	0.390669	0.727	0.426	1
Serinc3	0.000379245	-0.561144	0.636	0.971	1
Sun2	0.000383706	-0.520336	0.045	0.456	1
Rps20	0.000387689	0.197203	1	0.993	1
Setd5	0.000389828	-0.592924	0.136	0.537	1
Svip	0.000394452	0.0989109	0.136	0.007	1
Gas5	0.000402725	0.373294	1	0.978	1
mt-Co1	0.000418339	-0.241219	1	1	1
Malt1	0.000421967	-0.534493	0.864	0.963	1
Ubd	0.000440735	0.168523	0.091	0	1
Cpne5	0.000440735	0.109138	0.091	0	1
Ccnb2	0.000440735	0.107973	0.091	0	1
Gm12735	0.000440735	0.107168	0.091	0	1
Slc25a10	0.000440735	0.0984057	0.091	0	1
P3h1	0.000440735	0.0957115	0.091	0	1
Wwc2	0.000440735	0.0947645	0.091	0	1
Sgsm3	0.000440735	0.0918853	0.091	0	1
Gcat	0.000440735	0.090228	0.091	0	1
Apol9b	0.000440735	0.0817598	0.091	0	1
Slc16a1	0.000440735	0.077116	0.091	0	1
Cdca5	0.000440735	0.0718313	0.091	0	1
Birc5	0.000440735	0.0620959	0.091	0	1
Zfp623	0.000440735	0.0588607	0.091	0	1
Cenpf	0.000440735	0.0425368	0.091	0	1
Prtn3	0.000440735	0.0292856	0.091	0	1
Xist	0.000459836	-0.411865	1	0.993	1
Rcsd1	0.000462099	-0.531505	0.636	0.86	1
Abracl	0.000480664	0.424016	0.909	0.603	1
Rpl7a	0.00049576	0.26936	1	0.985	1
Tnfrsf13b	0.000500827	-0.521653	0.455	0.838	1
Rps27a	0.000544359	0.185427	1	0.993	1
Fchsd2	0.0005653	-0.640882	0.364	0.772	1
Rplp2	0.000575608	-0.194106	1	1	1
Cd2ap	0.000578721	-0.533122	0.591	0.868	1
Ighm	0.000597354	-0.325222	1	0.985	1
Rps15a	0.00059736	0.202735	1	0.993	1
Med10	0.000637367	0.312769	0.591	0.272	1
Mbnl1	0.000643179	-0.372039	1	1	1
Proser3	0.00066897	0.155957	0.182	0.022	1
Ctcf	0.000687132	-0.542176	0.318	0.706	1
Epc1	0.000702739	-0.472849	0.045	0.441	1
Bptf	0.000713696	-0.556953	0.727	0.86	1
Rps2	0.000718068	0.244623	1	0.993	1
Gapdh	0.000739132	0.478106	1	0.875	1
Akap8l	0.000741938	-0.522366	0.136	0.537	1
Cct5	0.000768029	0.374578	0.909	0.676	1
Rps14	0.000772411	0.196696	1	1	1
Snx3	0.000775843	0.407808	0.818	0.515	1
Irf4	0.000785025	-0.4598	0.045	0.456	1
H3f3a	0.000800992	0.259694	1	0.993	1
Carhsp1	0.000820921	0.192642	0.182	0.022	1
Lynx1	0.00084655	-0.477503	0.227	0.684	1
Rbx1	0.000871875	0.367954	1	0.816	1
mt-Nd5	0.000925405	-0.351012	1	0.985	1
Jpt1	0.000963525	0.35144	0.864	0.625	1
Eif3e	0.000964969	0.342422	1	0.853	1
Psma6	0.000967603	0.346776	0.773	0.515	1
Pgs1	0.00107779	0.347602	0.636	0.301	1
Man1a	0.00109328	-0.559684	0.727	0.897	1
Pold4	0.00111786	0.422569	0.955	0.882	1
Ncor1	0.00114041	-0.571893	0.545	0.779	1
Tut4	0.00114929	-0.437348	0.773	0.919	1
Pkmyt1	0.00117361	0.183838	0.273	0.059	1
Nedd4	0.00117553	-0.561759	0.545	0.728	1
Ffar2	0.00121941	0.536538	0.773	0.463	1
Fbl	0.00122713	0.389468	0.773	0.522	1
Cytip	0.00122972	0.433486	0.682	0.39	1
Il9r	0.00126778	-0.669809	0.227	0.566	1
Mycbp2	0.00129292	-0.447897	0.818	0.941	1
Ppid	0.00133563	0.290038	0.591	0.272	1
Itch	0.00135074	-0.470056	0.227	0.603	1
Riox1	0.00135216	0.212452	0.273	0.066	1
Psmb6	0.00137325	0.411141	0.818	0.588	1
Arhgap17	0.00137418	-0.502659	0.545	0.838	1
Ndufab1	0.00139088	0.311434	0.773	0.478	1
Abi3	0.00140484	0.352095	0.773	0.441	1
Rps6	0.001439	0.194142	1	0.993	1
Hsp90ab1	0.00148978	0.467861	1	0.993	1
Rtcb	0.00149706	0.344078	0.909	0.515	1
Gabarap	0.00151301	0.411951	1	0.824	1
Rpl41	0.00159632	-0.224754	1	1	1
Trip12	0.00164375	-0.456693	0.318	0.662	1
Snn	0.00167111	-0.442529	0.545	0.757	1
Eif5a	0.00178293	0.471225	0.909	0.816	1
Ldha	0.00180014	0.449196	0.818	0.618	1
Cog5	0.00181687	-0.364215	0	0.331	1
AC149090.1	0.00182771	-0.710961	0.545	0.824	1
Eif1a	0.00183165	0.358219	0.545	0.257	1
Zbp1	0.00183583	0.287242	0.455	0.162	1
Chst3	0.00185406	-0.537668	0.182	0.537	1
Hipk1	0.00189262	-0.482174	0.318	0.618	1
Rilpl2	0.00193287	-0.627323	0.591	0.787	1
Pdrg1	0.00199648	0.389308	0.682	0.382	1
Eif3h	0.00201602	0.346606	1	0.882	1
Ugcg	0.00203086	-0.426058	0.227	0.632	1
Nfatc3	0.00208455	-0.48329	0.591	0.809	1
Uqcc2	0.00209156	0.205427	0.818	0.419	1
Fkbp4	0.00209624	0.320013	0.682	0.368	1
Ino80	0.00211847	-0.363293	0	0.324	1
Dnal4	0.00217597	0.241639	0.273	0.074	1
Bsg	0.00218346	0.343501	0.818	0.434	1
Fanca	0.00218379	0.280933	0.455	0.176	1
Arhgdib	0.00220391	0.289576	1	0.949	1
Abhd14a	0.00221099	0.14776	0.182	0.029	1
Pdcd4	0.00223486	-0.466959	0.682	0.846	1
Rpl10	0.00224212	0.233019	1	0.985	1
Ccnd2	0.00236215	0.365729	0.409	0.169	1
Mndal	0.00241931	-0.473561	0.727	0.912	1
Npm1	0.00243712	0.355988	1	0.971	1
Ran	0.00254064	0.365557	0.864	0.772	1
Cir1	0.00259553	0.24195	0.591	0.265	1
Tsc22d1	0.00263455	0.146946	0.182	0.029	1
Slc25a15	0.00264805	0.122046	0.136	0.015	1
Nckap5l	0.00264805	0.0991926	0.136	0.015	1
Nek7	0.00265804	-0.472981	0.227	0.566	1
Pip4k2a	0.0027171	-0.447274	0.455	0.676	1
Ddx6	0.00272282	-0.447895	0.818	0.912	1
Ralgps2	0.00273425	-0.419298	1	0.934	1
Zc3h12d	0.0027357	-0.380324	0.227	0.61	1
Alad	0.00274175	0.158149	0.318	0.081	1
Ighg3	0.00274698	-0.045158	0.409	0.125	1
C1qb	0.00279591	0.109469	0.136	0.015	1
Ube2c	0.00279591	0.105802	0.136	0.015	1
Stxbp1	0.00279591	0.0941878	0.136	0.015	1
Mbnl2	0.00280986	-0.5171	0.409	0.669	1
Sms	0.00281179	-0.382096	0.045	0.375	1
Npc2	0.00282562	0.352561	0.727	0.485	1
Ythdc1	0.00284671	-0.43871	0.455	0.779	1
Atp5o	0.00290861	0.324863	0.864	0.632	1
Atxn1	0.00291226	-0.591373	0.273	0.61	1
Mical1	0.00295022	-0.338776	0.136	0.537	1
Ly6a	0.0029703	0.315004	1	0.963	1
Lpxn	0.00306455	0.330203	0.727	0.426	1
Mt1	0.00311449	0.0313168	0.136	0.015	1
Tmbim6	0.00311492	-0.390971	0.773	0.89	1
Heca	0.00311746	-0.414367	0.091	0.412	1
Rpl35	0.00311978	0.218573	1	0.993	1
Ruvbl1	0.00312962	0.225517	0.5	0.199	1
Dennd5b	0.00320228	-0.537233	0.182	0.5	1
Son	0.00322243	-0.419122	0.955	0.971	1
H2-T22	0.00323238	0.305114	0.909	0.618	1
Tor1aip1	0.00339359	-0.453343	0.409	0.728	1
Gpbp1l1	0.00340918	-0.388122	0.091	0.441	1
Setd3	0.0034315	-0.400007	0.045	0.353	1
Dock10	0.0034331	-0.403097	0.864	0.941	1
Vrk3	0.00345983	0.272162	0.545	0.257	1
Cux1	0.00354508	-0.42263	0.182	0.507	1
Myg1	0.00357287	0.238951	0.409	0.154	1
Csde1	0.00365018	-0.376035	0.727	0.853	1
Cbl	0.00365155	-0.426614	0.409	0.662	1
Arhgap27	0.0036591	-0.398023	0.045	0.346	1
Nfkbid	0.0036787	-0.549655	0.455	0.713	1
Zfp830	0.00374448	0.239214	0.409	0.154	1
Cd36	0.00375862	-0.413503	0.045	0.36	1
Dazap1	0.00378525	0.28602	0.682	0.419	1
Bcl3	0.00385001	0.323685	0.5	0.221	1
Ess2	0.00385204	0.307499	0.318	0.103	1
Phf23	0.00392209	0.371257	0.455	0.206	1
Rbfa	0.00406143	0.249811	0.5	0.213	1
Psme2	0.00406343	0.389892	0.864	0.676	1
Unc93b1	0.00406599	-0.376254	0.955	0.949	1
Med29	0.00417677	0.226045	0.318	0.103	1
Celf2	0.00428981	-0.412278	0.818	0.934	1
Rab28	0.00429041	0.211216	0.318	0.103	1
1110038B12Rik	0.0043052	0.279801	0.409	0.154	1
Pgam1	0.0043415	0.359041	0.727	0.426	1
Hist1h1e	0.00436348	-0.37746	0.045	0.346	1
Zc3h12c	0.00439211	-0.477088	0.091	0.404	1
Psma2	0.00440105	0.36649	0.955	0.669	1
Gdf11	0.00446057	-0.356283	0	0.287	1
Irf1	0.00446394	0.455101	0.591	0.346	1
Hivep2	0.00453547	-0.362277	0.136	0.493	1
Nono	0.0045505	0.270029	0.864	0.603	1
Morf4l1	0.0045553	-0.356961	0.818	0.904	1
Erbin	0.0046227	-0.4496	0.227	0.544	1
Baz2b	0.00463015	-0.513616	0.682	0.801	1
Wac	0.00469372	-0.422107	0.5	0.728	1
Zfp422	0.0048492	0.181503	0.318	0.096	1
Kmt2d	0.00486838	-0.495291	0.273	0.559	1
Smim20	0.00488396	0.219941	0.682	0.331	1
Rcor1	0.00488425	-0.365464	0.091	0.39	1
Prkcd	0.00493183	-0.448393	0.318	0.625	1
1810037I17Rik	0.00495197	0.288377	0.818	0.566	1
Rps24	0.00495365	0.137102	1	1	1
H2-T23	0.00497271	0.499761	1	0.838	1
Irgm2	0.00497369	0.237824	0.227	0.059	1
Tmf1	0.00499072	-0.372837	0.091	0.404	1
Chchd2	0.00501287	0.308357	1	0.89	1
Pxdc1	0.00501653	0.320991	0.682	0.382	1
Mrpl30	0.00509081	0.320088	0.864	0.603	1
Cct3	0.00516025	0.379621	0.727	0.5	1
Dnpep	0.00516807	0.233989	0.364	0.132	1
Exosc4	0.00518609	0.20793	0.455	0.184	1
Hilpda	0.00530542	0.229814	0.318	0.103	1
Sp1	0.00531337	-0.413214	0.091	0.397	1
Emg1	0.00532143	0.243148	0.864	0.596	1
Nr1h2	0.005365	0.202325	0.682	0.309	1
Dtx1	0.00543689	-0.28091	0.955	0.971	1
Map3k1	0.00547755	-0.479984	0.318	0.603	1
Cltc	0.00549155	-0.41375	0.409	0.757	1
Ptp4a2	0.00551204	-0.33495	0.818	0.941	1
Rpl27	0.00552228	0.184709	1	0.993	1
Zdhhc20	0.00556241	-0.44763	0.227	0.522	1
Tcf20	0.00556898	-0.426846	0.182	0.5	1
Cct7	0.00558067	0.310166	0.818	0.588	1
Phb2	0.00559782	0.324502	0.818	0.632	1
Arid4b	0.00567133	-0.523831	0.455	0.728	1
Kdm2a	0.00568812	-0.425515	0.682	0.824	1
Taok3	0.00571017	-0.497872	0.455	0.75	1
Trappc6a	0.00593069	0.28623	0.682	0.397	1
Itpkb	0.00594087	-0.500402	0.227	0.515	1
Rabgap1l	0.00594307	-0.439372	0.5	0.721	1
Mus81	0.00597981	0.252723	0.409	0.147	1
Kmt2b	0.00599881	-0.365312	0.045	0.331	1
Rin3	0.00616335	-0.410297	0.182	0.463	1
Ppib	0.00617606	0.308576	0.955	0.816	1
Rabep1	0.00619632	-0.362132	0.045	0.338	1
Itsn2	0.00623348	-0.418393	0.591	0.779	1
Mier1	0.00625	-0.471057	0.273	0.566	1
Rbm39	0.00633969	-0.306515	1	0.993	1
Akap13	0.00638152	-0.43227	0.864	0.949	1
Nsd1	0.00646348	-0.445597	0.455	0.75	1
Fgd2	0.00648728	-0.388812	0.5	0.765	1
Tmem245	0.00651626	-0.482083	0.364	0.625	1
Strbp	0.006635	-0.475892	0.364	0.662	1
Slc48a1	0.00665005	0.168331	0.227	0.059	1
Diaph1	0.00676658	-0.351659	0.227	0.537	1
Zscan22	0.00678835	0.140626	0.182	0.037	1
Mief1	0.00685122	-0.26542	0	0.265	1
Cdk12	0.00689095	-0.426824	0.364	0.647	1
Fbxo6	0.0070484	0.188324	0.182	0.037	1
Ppp4r2	0.00707115	-0.370958	0.136	0.456	1
Nop10	0.00708357	0.315851	0.909	0.765	1
Sec63	0.00710672	-0.347103	0.091	0.375	1
Angel2	0.00718033	-0.438398	0.364	0.603	1
Cct4	0.00722095	0.280382	0.864	0.618	1
Ccdc61	0.00731736	0.158315	0.182	0.037	1
Cox7a2l	0.00748315	0.275163	1	0.949	1
Med13	0.00750099	-0.45433	0.318	0.632	1
Me2	0.00752358	-0.35362	0.045	0.331	1
Nfkbiz	0.00756088	-0.331203	0.091	0.412	1
Mrps6	0.00759549	0.124194	0.182	0.037	1
E130309D02Rik	0.00761447	0.154	0.318	0.103	1
Samd15	0.00767142	0.178676	0.091	0.007	1
Ighv10-1	0.00767142	0.16217	0.091	0.007	1
Fam110a	0.00767142	0.155033	0.091	0.007	1
Ogg1	0.00767142	0.143735	0.091	0.007	1
Gm47512	0.00767142	0.102584	0.091	0.007	1
Slc25a29	0.00767142	0.098546	0.091	0.007	1
Mgmt	0.00767142	0.0979317	0.091	0.007	1
Flt3	0.00767142	0.0964439	0.091	0.007	1
Cacna2d2	0.00767142	0.091053	0.091	0.007	1
Dyrk4	0.00767142	0.0910428	0.091	0.007	1
Itk	0.00767142	0.0710291	0.091	0.007	1
Tcf12	0.00775688	-0.424135	0.318	0.588	1
Cnn3	0.00776528	0.218891	0.5	0.221	1
Ddx39	0.00785059	0.211611	0.545	0.287	1
Top1	0.00787094	0.240102	1	0.75	1
Mysm1	0.00787516	-0.314874	0.136	0.485	1
Ldlrap1	0.00788314	-0.273328	0	0.257	1
Klf4	0.00788314	-0.32067	0	0.257	1
Mast4	0.00800076	-0.435476	0.455	0.669	1
Ccni	0.0080084	-0.40501	0.364	0.603	1
Tbl1xr1	0.00802504	-0.379555	0.318	0.64	1
Rbm26	0.00805721	-0.350966	0.227	0.544	1
Rps6ka3	0.00806288	-0.285699	0.045	0.309	1
C1qbp	0.00812882	0.213441	0.864	0.5	1
Lyn	0.00814652	-0.336989	0.727	0.919	1
C1qa	0.00817018	0.220749	0.091	0.007	1
Ccpg1os	0.00817018	0.0909579	0.091	0.007	1
Rom1	0.00817018	0.0899819	0.091	0.007	1
Etaa1os	0.00817018	0.0886259	0.091	0.007	1
Tcam1	0.00817018	0.0878253	0.091	0.007	1
Eppk1	0.00817018	0.08523	0.091	0.007	1
Sez6l2	0.00817018	0.0791404	0.091	0.007	1
Plpp5	0.00817018	0.0779913	0.091	0.007	1
Slc43a1	0.00817018	0.0736596	0.091	0.007	1
Bbs5	0.00817018	0.0705175	0.091	0.007	1
Marcksl1	0.00817426	0.222994	0.273	0.088	1
Cox5a	0.00825153	0.324232	0.909	0.809	1
Mga	0.00826534	-0.479319	0.409	0.647	1
Coro7	0.00838556	-0.387968	0.318	0.588	1
Nlrc5	0.00839663	0.300968	0.455	0.199	1
Dennd3	0.00842214	-0.34236	0.091	0.397	1
Dram2	0.00846301	-0.399857	0.182	0.493	1
Rprd2	0.00851664	-0.394378	0.273	0.596	1
Gsk3b	0.00851907	-0.472547	0.364	0.603	1
S1pr3	0.00857401	-0.434343	0.455	0.713	1
Nup214	0.00858418	-0.360998	0.091	0.36	1
Rsl1d1	0.00862438	0.307517	0.591	0.353	1
Tmem41b	0.00864928	0.130098	0.318	0.096	1
Bcl2	0.0086675	-0.450347	0.409	0.691	1
Tut7	0.0086742	-0.399141	0.364	0.676	1
Psap	0.00868498	-0.327113	1	0.978	1
Plin2	0.00869371	0.12262	0.136	0.022	1
Gm6710	0.00869778	0.0912392	0.091	0.007	1
Gm49785	0.00869778	0.0910676	0.091	0.007	1
4632404H12Rik	0.00869778	0.0825078	0.091	0.007	1
Impa2	0.00869778	0.0816883	0.091	0.007	1
Timp2	0.00869778	0.0607921	0.091	0.007	1
Fndc3b	0.00869778	0.0484626	0.091	0.007	1
Anxa3	0.00869778	0.0463112	0.091	0.007	1
Ifitm2	0.00869778	0.00671437	0.091	0.007	1
Prdx1	0.00870512	0.544039	0.864	0.765	1
Zbtb4	0.00884364	-0.40666	0.318	0.581	1
1190007I07Rik	0.00888728	0.21275	0.455	0.206	1
Rbm25	0.0089258	-0.325001	0.909	0.919	1
Eif3f	0.00894037	0.285942	1	0.941	1
Blk	0.00894182	-0.365125	0.909	0.963	1
Aim2	0.00897696	-0.287745	0.045	0.338	1
Cxcr5	0.00899805	-0.432761	0.636	0.809	1
Gm16014	0.00905851	-0.317278	0	0.25	1
Brwd1	0.00905866	-0.437076	0.364	0.603	1
Gtf2h3	0.00909439	0.131278	0.227	0.059	1
Rsu1	0.0091179	-0.450823	0.364	0.669	1
Anapc1	0.00912379	-0.389125	0.136	0.419	1
Strn3	0.00912434	-0.333223	0.182	0.529	1
P2rx4	0.00928601	-0.408353	0.227	0.544	1
Coro1a	0.00934708	0.176716	1	1	1
Manf	0.00944997	0.292875	0.682	0.404	1
Nlrp10	0.00949946	0.103077	0.136	0.022	1
Derl3	0.00949946	0.0749766	0.136	0.022	1
St8sia4	0.00950761	-0.508416	0.5	0.691	1
Strap	0.00972117	0.215821	0.591	0.324	1
Rpp25l	0.00975641	0.216291	0.409	0.199	1
Mkln1	0.00982662	-0.398524	0.455	0.676	1
Cdip1	0.00982757	-0.303921	0.091	0.368	1
Nfat5	0.00987093	-0.481909	0.455	0.647	1
Marcks	0.00990665	-0.39501	0.909	0.971	1
Rnf126	0.00991314	0.252945	0.5	0.257	1
Gm42869	0.00992679	0.119152	0.136	0.022	1
Mterf2	0.00992679	0.099026	0.136	0.022	1
Vcam1	0.00992679	0.0696356	0.136	0.022	1
Ube2i	0.00993778	0.317731	0.909	0.669	1
Psmc5	0.0100163	0.384971	0.591	0.382	1
Ppp4r3a	0.0100651	-0.275834	0.318	0.574	1
2410002F23Rik	0.010284	-0.361601	0.045	0.309	1
Emp3	0.0103957	-0.305728	0	0.243	1
Tmem154	0.0103957	-0.308998	0	0.243	1
Mirt1	0.0104331	-0.429124	0.864	0.882	1
Zwint	0.0104441	0.182893	0.409	0.162	1
Selenoh	0.0104679	0.26425	0.773	0.507	1
Ranbp1	0.010551	0.252737	0.773	0.478	1
Vps4b	0.0105873	-0.308869	0.182	0.471	1
Snhg5	0.0106448	0.187094	0.364	0.14	1
Dennd2d	0.0107111	-0.399532	0.227	0.537	1
Rdh14	0.0107539	0.217114	0.318	0.118	1
Hcfc1	0.0107862	-0.275935	0.091	0.36	1
Pomc	0.0108332	0.113323	0.136	0.022	1
Aif1	0.0108332	0.0556741	0.136	0.022	1
Wnk1	0.0108651	-0.394057	0.773	0.846	1
Junb	0.0109059	-0.555228	0.409	0.662	1
Tm9sf2	0.0109286	-0.328437	0.182	0.493	1
Id3	0.0109338	-0.338805	0.045	0.294	1
4932438A13Rik	0.0109892	-0.366338	0.273	0.566	1
Pds5a	0.0109971	-0.394946	0.409	0.691	1
Hspe1	0.0110283	0.298769	0.955	0.853	1
Gar1	0.0110445	0.19372	0.5	0.257	1
Spag9	0.0110762	-0.428379	0.409	0.632	1
Nsd3	0.0111215	-0.379262	0.364	0.684	1
Dus1l	0.0111223	0.173226	0.364	0.14	1
Rps8	0.0111226	0.147564	1	0.993	1
Pim1	0.0111887	-0.603581	0.5	0.721	1
Usp39	0.0111977	0.225242	0.409	0.184	1
Hspd1	0.0113659	0.342738	0.773	0.596	1
Tet2	0.0113909	-0.309555	0.091	0.375	1
Napsa	0.0114425	0.20254	1	0.949	1
Bex3	0.0114595	0.150639	0.318	0.11	1
Lsm12	0.0114794	0.246605	0.727	0.456	1
Gm15411	0.0114842	-0.368783	0.091	0.382	1
Rras	0.0115078	0.188158	0.227	0.066	1
Rinl	0.011642	0.338672	0.409	0.199	1
Zbtb38	0.0117007	-0.353258	0.136	0.419	1
Capza1	0.0117913	-0.354271	0.364	0.662	1
Atp5f1	0.0118842	0.303263	1	0.868	1
Nod1	0.0119153	-0.241197	0	0.235	1
Esd	0.0120546	0.282257	0.727	0.5	1
Zmiz2	0.0120788	-0.387774	0.364	0.574	1
Park7	0.0121207	0.262287	0.864	0.743	1
Snhg16	0.012134	0.166346	0.273	0.088	1
Zcchc7	0.0121397	-0.392144	0.727	0.868	1
Kyat3	0.012193	0.187112	0.227	0.066	1
Galt	0.0122439	0.149871	0.182	0.044	1
Nptn	0.0123027	-0.324303	0.091	0.346	1
Clasp1	0.0123655	-0.345529	0.136	0.412	1
Plgrkt	0.012372	-0.452773	0.409	0.647	1
Mrps9	0.0124697	-0.270715	0.045	0.287	1
Pomp	0.0125616	0.31815	0.818	0.64	1
Jund	0.0126478	-0.455001	0.636	0.875	1
Drg1	0.0127354	0.242626	0.545	0.272	1
Osgin2	0.0127738	0.167417	0.273	0.088	1
Nme2	0.0127999	0.303848	0.955	0.912	1
B9d2	0.0128624	0.211457	0.409	0.184	1
Anp32e	0.012909	-0.332179	0.136	0.434	1
Trim24	0.0129312	-0.33837	0.091	0.368	1
Higd1a	0.0130009	0.276412	0.591	0.368	1
Mtrf1l	0.0130928	0.217295	0.182	0.044	1
Srrm2	0.013099	-0.267096	0.955	0.993	1
Zfp871	0.0131031	-0.386548	0.227	0.529	1
Zfp91	0.013106	-0.414259	0.318	0.596	1
Trappc8	0.0131105	-0.307547	0.136	0.419	1
Svbp	0.013112	0.279088	0.636	0.382	1
Rock2	0.013156	-0.382335	0.318	0.618	1
Hmg20a	0.0132373	-0.343115	0.091	0.338	1
Igtp	0.0132473	0.30297	0.318	0.125	1
B2m	0.0133785	0.190085	1	1	1
Gm5617	0.0134433	0.142705	0.273	0.088	1
Snx10	0.0134928	0.180982	0.409	0.176	1
Usp34	0.013502	-0.334457	0.318	0.581	1
Snrnp70	0.0135592	-0.379933	0.955	0.941	1
Psma5	0.0135828	0.391765	0.682	0.434	1
Hba-a2	0.0135853	1.58745	0.045	0	1
Hbb-bt	0.0135853	1.32397	0.045	0	1
Alas2	0.0135853	0.184749	0.045	0	1
C030013C21Rik	0.0135853	0.171131	0.045	0	1
Igf1	0.0135853	0.108018	0.045	0	1
Bik	0.0135853	0.103495	0.045	0	1
Amelx	0.0135853	0.101877	0.045	0	1
Ddx4	0.0135853	0.0932017	0.045	0	1
Gm12999	0.0135853	0.0915537	0.045	0	1
Rspo1	0.0135853	0.0905503	0.045	0	1
Maff	0.0135853	0.0902612	0.045	0	1
Nlrp3	0.0135853	0.0766891	0.045	0	1
Igdcc4	0.0135853	0.0719186	0.045	0	1
Wnk4	0.0135853	0.0719186	0.045	0	1
Hsbp1l1	0.0135853	0.0719186	0.045	0	1
Afap1	0.0135853	0.0700441	0.045	0	1
Aqp7	0.0135853	0.0612805	0.045	0	1
A530083I20Rik	0.0135853	0.0612805	0.045	0	1
Zbtb3	0.0135853	0.0603612	0.045	0	1
Cct6b	0.0135853	0.0599223	0.045	0	1
Wdr49	0.0135853	0.0597632	0.045	0	1
Gm16556	0.0135853	0.0595103	0.045	0	1
Ubtd2	0.0135853	0.0591775	0.045	0	1
2900041M22Rik	0.0135853	0.0591489	0.045	0	1
Rfx2	0.0135853	0.0574629	0.045	0	1
Reps2	0.0135853	0.0571273	0.045	0	1
Fbxl12os	0.0135853	0.0566684	0.045	0	1
Rassf6	0.0135853	0.0566336	0.045	0	1
Boll	0.0135853	0.0562763	0.045	0	1
Gm45188	0.0135853	0.0560655	0.045	0	1
Gm32679	0.0135853	0.0560655	0.045	0	1
Gm26910	0.0135853	0.0560655	0.045	0	1
Igkv8-24	0.0135853	0.0559935	0.045	0	1
Gm10069	0.0135853	0.0557666	0.045	0	1
Cdhr2	0.0135853	0.0556664	0.045	0	1
Gng3	0.0135853	0.055646	0.045	0	1
Gm40770	0.0135853	0.0551241	0.045	0	1
Gm30082	0.0135853	0.055072	0.045	0	1
5730507C01Rik	0.0135853	0.0549989	0.045	0	1
Gm16237	0.0135853	0.0549134	0.045	0	1
Vmn2r96	0.0135853	0.054843	0.045	0	1
Epas1	0.0135853	0.0545714	0.045	0	1
Gm29264	0.0135853	0.0541165	0.045	0	1
Fggy	0.0135853	0.0539158	0.045	0	1
Ighv1-22	0.0135853	0.0535605	0.045	0	1
Cabp4	0.0135853	0.0531084	0.045	0	1
C430002N11Rik	0.0135853	0.0530915	0.045	0	1
Gm17092	0.0135853	0.0530823	0.045	0	1
Pkd1l3	0.0135853	0.053036	0.045	0	1
4931414P19Rik	0.0135853	0.0530328	0.045	0	1
Gm47257	0.0135853	0.0528156	0.045	0	1
Gm15910	0.0135853	0.0527014	0.045	0	1
Gm30198	0.0135853	0.0527014	0.045	0	1
Prrg1	0.0135853	0.052543	0.045	0	1
1700092M07Rik	0.0135853	0.0523618	0.045	0	1
Fndc5	0.0135853	0.052319	0.045	0	1
Gm26887	0.0135853	0.052319	0.045	0	1
Gm11831	0.0135853	0.0522353	0.045	0	1
Pkd1l2	0.0135853	0.0522353	0.045	0	1
3110045C21Rik	0.0135853	0.0521881	0.045	0	1
Bean1	0.0135853	0.052168	0.045	0	1
Gm10501	0.0135853	0.052031	0.045	0	1
Ghr	0.0135853	0.0518112	0.045	0	1
Fer	0.0135853	0.051603	0.045	0	1
Gm27240	0.0135853	0.051237	0.045	0	1
Gm31356	0.0135853	0.0507198	0.045	0	1
Tgfbr3	0.0135853	0.0505042	0.045	0	1
Cerkl	0.0135853	0.0504047	0.045	0	1
Klhl32	0.0135853	0.0502045	0.045	0	1
Ckap2	0.0135853	0.0500533	0.045	0	1
Prkar1b	0.0135853	0.0499747	0.045	0	1
Gm20463	0.0135853	0.0499747	0.045	0	1
Gm36608	0.0135853	0.0498185	0.045	0	1
Hacd1	0.0135853	0.0497598	0.045	0	1
Plscr4	0.0135853	0.0496523	0.045	0	1
Fut1	0.0135853	0.0496037	0.045	0	1
Pxmp2	0.0135853	0.0493749	0.045	0	1
Tmem159	0.0135853	0.0492306	0.045	0	1
Ust	0.0135853	0.0486913	0.045	0	1
Csrp2	0.0135853	0.0486027	0.045	0	1
Gm10184	0.0135853	0.0485018	0.045	0	1
9430060I03Rik	0.0135853	0.0483342	0.045	0	1
Dennd2a	0.0135853	0.0480332	0.045	0	1
Ccser1	0.0135853	0.0478859	0.045	0	1
Pbld2	0.0135853	0.0478859	0.045	0	1
Gdpd1	0.0135853	0.0472179	0.045	0	1
Hspa1b	0.0135853	0.0470036	0.045	0	1
Pcolce	0.0135853	0.0469804	0.045	0	1
Gm14023	0.0135853	0.0464087	0.045	0	1
Adamts13	0.0135853	0.046365	0.045	0	1
Sptbn5	0.0135853	0.046365	0.045	0	1
Zfp661	0.0135853	0.046365	0.045	0	1
Pcbd1	0.0135853	0.046365	0.045	0	1
H1fx	0.0135853	0.0463121	0.045	0	1
1700028K03Rik	0.0135853	0.0455198	0.045	0	1
Sap18b	0.0135853	0.0445582	0.045	0	1
Lrp8	0.0135853	0.0438109	0.045	0	1
Gm36208	0.0135853	0.0437902	0.045	0	1
Gm16982	0.0135853	0.0437044	0.045	0	1
Stx3	0.0135853	0.0436463	0.045	0	1
Cntln	0.0135853	0.0432399	0.045	0	1
Cxcl13	0.0135853	0.0430486	0.045	0	1
Amotl2	0.0135853	0.0426696	0.045	0	1
Wfdc17	0.0135853	0.0425798	0.045	0	1
Gm39214	0.0135853	0.0422493	0.045	0	1
Igkv4-50	0.0135853	0.0420041	0.045	0	1
Ctrl	0.0135853	0.0418374	0.045	0	1
Neo1	0.0135853	0.0418374	0.045	0	1
Prr18	0.0135853	0.0418374	0.045	0	1
Gm50431	0.0135853	0.0418374	0.045	0	1
Tcte3	0.0135853	0.0418374	0.045	0	1
Rad51ap1	0.0135853	0.0417908	0.045	0	1
P2ry13	0.0135853	0.0414771	0.045	0	1
Nat8f4	0.0135853	0.0414275	0.045	0	1
Bspry	0.0135853	0.0414196	0.045	0	1
Serpinh1	0.0135853	0.0412845	0.045	0	1
Gm4951	0.0135853	0.0406508	0.045	0	1
Elane	0.0135853	0.0403582	0.045	0	1
Nr0b2	0.0135853	0.0402959	0.045	0	1
Prg3	0.0135853	0.0402432	0.045	0	1
Pdilt	0.0135853	0.0400834	0.045	0	1
Actn2	0.0135853	0.0399112	0.045	0	1
Itga10	0.0135853	0.0394552	0.045	0	1
C630043F03Rik	0.0135853	0.0393319	0.045	0	1
a	0.0135853	0.039271	0.045	0	1
Fabp4	0.0135853	0.0390612	0.045	0	1
Fam167b	0.0135853	0.0388582	0.045	0	1
Slc7a2	0.0135853	0.0384959	0.045	0	1
Gbp2b	0.0135853	0.0384295	0.045	0	1
AA465934	0.0135853	0.0383844	0.045	0	1
Naprt	0.0135853	0.0382184	0.045	0	1
F830016B08Rik	0.0135853	0.0378811	0.045	0	1
Klra1	0.0135853	0.0377239	0.045	0	1
Cyp11a1	0.0135853	0.0373241	0.045	0	1
Gm10369	0.0135853	0.0370199	0.045	0	1
Zcwpw2	0.0135853	0.0370199	0.045	0	1
Spon1	0.0135853	0.036878	0.045	0	1
Padi1	0.0135853	0.0368125	0.045	0	1
Dapk1	0.0135853	0.036717	0.045	0	1
Pyroxd2	0.0135853	0.036717	0.045	0	1
1700001P01Rik	0.0135853	0.036717	0.045	0	1
Pdgfc	0.0135853	0.0363999	0.045	0	1
Plpp1	0.0135853	0.0363928	0.045	0	1
Igkv17-121	0.0135853	0.0358368	0.045	0	1
Gm43514	0.0135853	0.0357803	0.045	0	1
Mef2b	0.0135853	0.0356494	0.045	0	1
Apoa2	0.0135853	0.0350326	0.045	0	1
Padi4	0.0135853	0.0350287	0.045	0	1
Snai1	0.0135853	0.0348067	0.045	0	1
Sh2d1a	0.0135853	0.0346402	0.045	0	1
Mrc1	0.0135853	0.0343022	0.045	0	1
Homer2	0.0135853	0.0340566	0.045	0	1
Cers6	0.0135853	0.0337985	0.045	0	1
Mcm10	0.0135853	0.0333809	0.045	0	1
Pih1d2	0.0135853	0.0332048	0.045	0	1
Cldn15	0.0135853	0.0331966	0.045	0	1
Ccl24	0.0135853	0.0331849	0.045	0	1
Aldh1a1	0.0135853	0.0330549	0.045	0	1
Ppp1r3b	0.0135853	0.032896	0.045	0	1
Apol11a	0.0135853	0.0328886	0.045	0	1
Gypa	0.0135853	0.0328513	0.045	0	1
Igkv8-27	0.0135853	0.0325061	0.045	0	1
Nfib	0.0135853	0.0317793	0.045	0	1
Paqr9	0.0135853	0.0314615	0.045	0	1
Krt80	0.0135853	0.0311533	0.045	0	1
Dipk1b	0.0135853	0.0310846	0.045	0	1
Cdk1	0.0135853	0.0309605	0.045	0	1
Hcar2	0.0135853	0.0308925	0.045	0	1
Itga9	0.0135853	0.0308812	0.045	0	1
Izumo1r	0.0135853	0.0299251	0.045	0	1
Ccna2	0.0135853	0.0297357	0.045	0	1
Cachd1	0.0135853	0.0293328	0.045	0	1
Igha	0.0135853	0.0290604	0.045	0	1
Slamf8	0.0135853	0.0288263	0.045	0	1
Tcrg-C4	0.0135853	0.0288238	0.045	0	1
Cdc25c	0.0135853	0.0287894	0.045	0	1
Lgr4	0.0135853	0.0282204	0.045	0	1
Lipt2	0.0135853	0.0278905	0.045	0	1
Esco2	0.0135853	0.0276901	0.045	0	1
Camkk1	0.0135853	0.0275345	0.045	0	1
Cttn	0.0135853	0.0272958	0.045	0	1
Pimreg	0.0135853	0.027291	0.045	0	1
2610318N02Rik	0.0135853	0.0262853	0.045	0	1
5830454E08Rik	0.0135853	0.0261218	0.045	0	1
Hexim2	0.0135853	0.0247917	0.045	0	1
Rhoc	0.0135853	0.0244879	0.045	0	1
Hmmr	0.0135853	0.0241395	0.045	0	1
Tnfaip2	0.0135853	0.0240712	0.045	0	1
Retnlg	0.0135853	0.0235795	0.045	0	1
Kif2c	0.0135853	0.022939	0.045	0	1
Tnfsf13	0.0135853	0.0227642	0.045	0	1
Cxcl16	0.0135853	0.0226789	0.045	0	1
Cep76	0.0135853	0.021832	0.045	0	1
Mpo	0.0135853	0.0212744	0.045	0	1
Rrm2	0.0135853	0.0186848	0.045	0	1
Car2	0.0135853	0.0183092	0.045	0	1
Dlgap5	0.0135853	0.0181281	0.045	0	1
Wfdc21	0.0135853	0.0147803	0.045	0	1
Gata1	0.0135853	0.0131666	0.045	0	1
Guca1a	0.0135853	0.0129708	0.045	0	1
Smim1	0.0135853	0.0129673	0.045	0	1
Slc4a1	0.0135853	0.0117162	0.045	0	1
Spta1	0.0135853	0.0113061	0.045	0	1
Cxcl9	0.0135853	0.0107799	0.045	0	1
Cfb	0.0135853	0.01061	0.045	0	1
Ctsg	0.0135853	0.00318876	0.045	0	1
Gm15915	0.0135853	0.000621272	0.045	0	1
Fam117b	0.0136401	-0.307058	0.045	0.294	1
Irf2bp1	0.0136405	-0.251066	0	0.228	1
Slc43a2	0.0136405	-0.258942	0	0.228	1
Golga5	0.0136405	-0.266817	0	0.228	1
Ccnl1	0.0137288	-0.437898	0.682	0.779	1
Parp3	0.013801	0.257649	0.455	0.221	1
Tspan14	0.0138564	0.221435	0.318	0.125	1
Atp5g1	0.0138956	0.333833	0.955	0.706	1
Bst2	0.0139875	0.295677	0.5	0.265	1
Incenp	0.0139933	0.167712	0.182	0.044	1
Filip1l	0.0140794	-0.421521	0.682	0.875	1
Eef1g	0.0141496	0.242301	1	0.985	1
Pou2f2	0.0142487	-0.374809	0.955	0.993	1
Cct2	0.0142908	0.32619	0.864	0.654	1
Vav3	0.0144638	0.141132	0.182	0.044	1
Asf1b	0.0144638	0.117302	0.182	0.044	1
Alkbh5	0.0146599	-0.343518	0.091	0.36	1
Zup1	0.014717	-0.28003	0.364	0.654	1
Polr2k	0.0147416	0.224604	0.682	0.375	1
Slc25a4	0.0148015	0.24422	0.955	0.684	1
Wdr89	0.0148535	0.203651	0.5	0.279	1
Lcor	0.0149039	-0.329279	0.136	0.419	1
Eef1akmt4	0.0149481	0.0966241	0.182	0.044	1
Lrba	0.0150341	-0.33199	0.091	0.368	1
Irak1	0.0150647	-0.358928	0.409	0.676	1
Ankrd17	0.0151158	-0.346053	0.409	0.699	1
Trip11	0.0152139	-0.448461	0.273	0.5	1
Lsp1	0.0152223	-0.37732	0.5	0.757	1
Eif4a3	0.0153541	0.199523	0.682	0.412	1
Dgkd	0.0155124	-0.337615	0.318	0.588	1
Vps11	0.0155969	-0.2496	0	0.221	1
Snx11	0.0155969	-0.276363	0	0.221	1
Srp54a	0.0155969	-0.290579	0	0.221	1
Pecam1	0.0156571	-0.415674	0.364	0.61	1
Mbtd1	0.015686	-0.37759	0.136	0.397	1
Zfp740	0.0157298	-0.277275	0.227	0.522	1
Gmppb	0.0157435	0.145037	0.227	0.066	1
Mrpl43	0.0160318	0.234755	0.773	0.559	1
Ndufb6	0.0160617	0.238662	0.545	0.294	1
Tmem131l	0.0161266	-0.42106	0.773	0.882	1
Gmpr2	0.0161764	0.222896	0.273	0.096	1
Ndufb8	0.0161901	0.250302	0.773	0.551	1
Serpina3g	0.0162105	0.502982	0.773	0.581	1
Wbp4	0.0162518	-0.338059	0.136	0.412	1
Evi2a	0.0162956	-0.341425	0.182	0.456	1
Hnrnpl	0.0163386	-0.408477	0.5	0.647	1
Snrpb	0.0163395	0.241986	0.909	0.728	1
Psenen	0.016444	0.318948	0.727	0.574	1
Impdh2	0.016444	0.270514	0.818	0.559	1
Rps19	0.0164761	0.172457	1	0.993	1
Arl5c	0.0165398	-0.406005	0.227	0.5	1
Dynlrb1	0.0166401	0.232869	0.682	0.456	1
Tsix	0.0166704	-0.393793	0.182	0.441	1
Ewsr1	0.0167439	-0.398066	0.5	0.765	1
Gga1	0.016761	-0.302643	0.045	0.272	1
Il4ra	0.0168034	-0.264956	0.091	0.382	1
Myl12b	0.0169029	0.2357	0.955	0.912	1
Tubgcp2	0.0170313	0.108969	0.182	0.044	1
E2f2	0.0172052	0.153186	0.409	0.169	1
Nktr	0.0173288	-0.414941	0.591	0.801	1
Srgn	0.0173774	0.304821	1	0.912	1
Cd74	0.0174018	0.133616	1	1	1
Cd55	0.0174971	-0.275814	0.227	0.566	1
Tmem127	0.0175314	-0.233417	0.045	0.294	1
Map3k7	0.0176138	-0.302591	0.045	0.287	1
Tsn	0.0177641	-0.370677	0.318	0.596	1
Pan3	0.0177658	-0.429876	0.455	0.632	1
Cat	0.0177681	0.214514	0.636	0.39	1
Cr1l	0.0177727	-0.432629	0.409	0.625	1
Pofut1	0.0178134	-0.226602	0	0.213	1
Stk25	0.0178134	-0.272139	0	0.213	1
Lax1	0.0178946	-0.271559	0.591	0.757	1
Ccdc88c	0.0179054	-0.39357	0.227	0.529	1
Apc	0.0179981	-0.386099	0.136	0.382	1
Slc38a9	0.0180795	-0.394179	0.227	0.5	1
Polr2b	0.0181601	-0.267908	0.045	0.294	1
Kmt2e	0.0181936	-0.402605	0.864	0.853	1
Rbm5	0.0181936	-0.500105	0.773	0.868	1
Npepps	0.0182011	-0.295802	0.136	0.39	1
Dcun1d1	0.0182011	-0.363342	0.136	0.39	1
Rbm3	0.0182344	-0.291747	0.864	0.949	1
Fkbp15	0.0182882	-0.366182	0.273	0.537	1
U2af2	0.0183029	-0.330893	0.318	0.566	1
Rgs3	0.0183253	-0.243909	0.091	0.353	1
Rrbp1	0.0183475	-0.336139	0.909	0.926	1
Fbxo33	0.0183535	-0.3027	0.045	0.272	1
Arhgef1	0.0183622	-0.308229	1	0.934	1
Pabpc1	0.0183729	-0.229659	1	1	1
Slf2	0.0184819	-0.270683	0.045	0.294	1
Ahcyl2	0.0184839	-0.386036	0.182	0.471	1
Btbd1	0.018517	0.185408	0.591	0.36	1
Emsy	0.0185664	-0.321124	0.136	0.419	1
mt-Nd4l	0.0187367	-0.379792	0.727	0.787	1
Mrpl22	0.0189726	0.17189	0.409	0.191	1
Mrps10	0.019036	0.163004	0.364	0.162	1
Sema4d	0.0190516	-0.261503	0.364	0.669	1
Cntrl	0.0190717	-0.366951	0.318	0.551	1
Ier3ip1	0.0190951	-0.351115	0.273	0.507	1
Tob2	0.0191281	-0.389431	0.182	0.441	1
Pop5	0.0191902	0.277692	0.545	0.375	1
Prr5	0.0191902	-0.338728	0.182	0.434	1
Cdh17	0.0192975	0.384317	0.545	0.338	1
Szrd1	0.019305	-0.252443	0.136	0.412	1
Chic2	0.0193374	-0.418065	0.409	0.581	1
Creb1	0.0193433	-0.383176	0.182	0.449	1
Cnot1	0.0193476	-0.386652	0.545	0.728	1
Cdk2ap1	0.0194591	-0.310115	0.091	0.316	1
Ssh1	0.0194772	-0.27994	0.045	0.294	1
Herc1	0.0195095	-0.391625	0.5	0.757	1
Klhl24	0.0195482	-0.328072	0.5	0.75	1
Hdgf	0.0195991	0.230299	0.727	0.456	1
Rbm43	0.0196195	0.193173	0.318	0.14	1
Fam3c	0.019668	-0.301839	0.045	0.279	1
Dennd4a	0.0196849	-0.396097	0.591	0.757	1
Mindy2	0.0197433	-0.381135	0.273	0.515	1
Sec11a	0.0197851	0.351225	0.636	0.404	1
Gigyf1	0.0198179	-0.341601	0.409	0.654	1
Smarcc2	0.0198466	-0.288378	0.091	0.338	1
Gm8369	0.0198859	0.217956	0.591	0.324	1
Kars	0.0200385	0.175678	0.545	0.272	1
Ttc33	0.0200539	0.200935	0.409	0.191	1
Nudcd1	0.0201124	0.140766	0.318	0.125	1
Igbp1	0.0201388	0.386324	0.545	0.368	1
Dtymk	0.0201738	0.231247	0.455	0.25	1
Txndc17	0.0202086	0.251681	0.636	0.426	1
Arid4a	0.020236	-0.366013	0.227	0.515	1
Casp2	0.0203225	-0.210956	0	0.206	1
Mcoln2	0.0203225	-0.224032	0	0.206	1
Fbrsl1	0.0203225	-0.225737	0	0.206	1
Crebl2	0.0203585	-0.365145	0.364	0.625	1
Slc17a9	0.0205051	0.22343	0.273	0.103	1
Gng5	0.0205173	0.24222	0.955	0.801	1
Tnrc6b	0.0206539	-0.349772	0.773	0.912	1
Pik3c2b	0.0207486	-0.344304	0.182	0.456	1
Hibadh	0.0209218	-0.343261	0.136	0.368	1
Arid1a	0.0210926	-0.326522	0.682	0.882	1
Polr1d	0.0211509	0.251627	0.864	0.765	1
Gtf2h2	0.0212941	0.113563	0.227	0.066	1
Rab5b	0.0213218	-0.353869	0.091	0.331	1
Mecp2	0.0215971	-0.370024	0.273	0.522	1
Tnrc6a	0.0216153	-0.412927	0.5	0.662	1
Rap2b	0.0216698	0.194656	0.227	0.074	1
Map3k14	0.0216746	-0.318304	0.091	0.331	1
Mef2a	0.021794	-0.333635	0.318	0.544	1
Cd53	0.0218273	0.252798	0.955	0.912	1
Stk10	0.0218794	-0.396626	0.364	0.618	1
Fam193a	0.0219167	-0.382999	0.227	0.463	1
Gm4070	0.0220721	0.116746	0.136	0.029	1
Mien1	0.0221266	0.378582	0.727	0.485	1
N4bp1	0.02215	-0.285831	0.091	0.324	1
Nfatc1	0.0221505	-0.456549	0.455	0.654	1
Gns	0.0222433	-0.299645	0.636	0.794	1
Btbd9	0.0222516	-0.330576	0.091	0.338	1
Pgd	0.022333	0.193918	0.5	0.257	1
Arhgap9	0.0226556	-0.335768	0.273	0.537	1
Rnf20	0.0226851	-0.286387	0.136	0.404	1
Stag1	0.0226851	-0.298091	0.136	0.404	1
Commd1	0.0226933	0.253502	0.364	0.176	1
Fis1	0.0227452	0.382609	0.818	0.684	1
Ftl1	0.0227469	0.325064	1	0.993	1
Iglc2	0.0227469	-0.325625	1	0.993	1
Sike1	0.0227649	-0.23678	0.091	0.36	1
Gm34908	0.0229037	0.170017	0.136	0.029	1
Tnfsf10	0.0229037	0.135734	0.136	0.029	1
Ssbp2	0.0229037	0.106904	0.136	0.029	1
Ripor2	0.0229198	-0.388047	0.364	0.603	1
Anapc5	0.02293	-0.321794	0.318	0.566	1
Ip6k1	0.0231368	-0.243543	0.091	0.331	1
Atxn3	0.0231603	-0.234253	0	0.199	1
Prpf6	0.0231789	-0.253655	0.091	0.346	1
Cse1l	0.0232168	0.309373	0.409	0.199	1
Prelid1	0.0234096	0.174273	0.773	0.485	1
Zfp36	0.0234463	-0.412777	0.773	0.868	1
Nedd9	0.02354	-0.334575	0.864	0.882	1
Tbc1d5	0.0235532	-0.304287	0.227	0.485	1
Rxrb	0.0235606	-0.298146	0.136	0.397	1
2210016L21Rik	0.0236194	-0.300826	0.136	0.375	1
Foxk1	0.023635	-0.248226	0.045	0.257	1
Arglu1	0.023713	-0.301586	0.773	0.904	1
Ndufv2	0.023746	0.237155	0.636	0.397	1
Cyc1	0.0239236	0.32246	0.636	0.404	1
Rfc5	0.0240329	0.149642	0.227	0.074	1
Mrpl17	0.0241211	0.134438	0.545	0.265	1
Lnpep	0.0242468	-0.33003	0.636	0.779	1
Rfx5	0.024289	-0.286257	0.091	0.331	1
Gmip	0.0243723	-0.380099	0.409	0.596	1
Card6	0.0244502	-0.27699	0.045	0.265	1
Skap2	0.0244717	0.284334	0.5	0.309	1
Cop1	0.0245261	-0.384389	0.273	0.522	1
Hnrnph3	0.0246445	-0.304419	0.182	0.441	1
Gm15834	0.0246488	0.106693	0.136	0.029	1
Cul7	0.0246488	0.0978838	0.136	0.029	1
Ms4a6c	0.0246488	0.0869078	0.136	0.029	1
Agtpbp1	0.024684	-0.266071	0.091	0.331	1
Fmnl1	0.0247123	-0.351586	0.318	0.544	1
Abhd2	0.0247997	-0.269129	0.045	0.272	1
Brd3	0.0248494	-0.367254	0.227	0.5	1
Rb1cc1	0.0248541	-0.342502	0.318	0.537	1
Xaf1	0.0248831	0.226462	0.409	0.206	1
Uvrag	0.0252457	-0.286079	0.455	0.676	1
Zfp655	0.0253997	0.255022	0.227	0.081	1
Mettl3	0.0254314	0.152776	0.364	0.169	1
Snrnp200	0.0254803	-0.26036	0.182	0.456	1
Tmem219	0.0255323	-0.207502	0.136	0.419	1
Lyar	0.025597	0.177334	0.455	0.221	1
Msl2	0.0256338	-0.271475	0.136	0.368	1
Tbca	0.0257418	0.293882	0.864	0.647	1
Hck	0.0259556	-0.278431	0.636	0.757	1
Rpa1	0.0259845	-0.220084	0.045	0.279	1
Ankrd46	0.026011	0.200513	0.273	0.11	1
Slc52a2	0.0260513	0.128508	0.182	0.051	1
Sidt2	0.0260779	-0.21473	0.091	0.353	1
Tm9sf3	0.0260788	-0.344432	0.455	0.669	1
Abcg1	0.0260866	-0.308159	0.273	0.544	1
Chd7	0.0260871	-0.314176	0.545	0.735	1
Cd22	0.0262459	-0.231911	0.909	0.956	1
Naa40	0.026284	-0.25203	0.045	0.257	1
Zfp626	0.0263673	-0.194593	0	0.191	1
Zc3h6	0.0263673	-0.294175	0	0.191	1
Fbxo3	0.0264096	-0.273414	0.091	0.301	1
Lims1	0.0264299	-0.343927	0.227	0.478	1
Ppp6r1	0.0264531	-0.332232	0.227	0.463	1
Tbc1d14	0.0264913	-0.252032	0.091	0.324	1
Ankrd13a	0.026504	-0.348763	0.273	0.507	1
Zfp691	0.0265079	0.0877357	0.136	0.029	1
Pgm3	0.0266163	0.150589	0.227	0.074	1
Pqlc2	0.0267434	-0.31817	0.091	0.331	1
Mbtps1	0.0268244	-0.33535	0.227	0.456	1
Mvk	0.0268244	0.113271	0.182	0.051	1
Sumo2	0.0268763	0.262755	0.955	0.897	1
Tssc4	0.0269221	0.187572	0.273	0.103	1
Blvrb	0.026943	0.29461	0.591	0.338	1
Pura	0.0269892	-0.380821	0.636	0.757	1
Mrpl53	0.0271368	0.211335	0.5	0.257	1
Ccdc47	0.0271529	-0.336822	0.227	0.485	1
Aldh7a1	0.0273498	0.176836	0.227	0.081	1
Ep400	0.0273608	-0.322299	0.318	0.581	1
Micos13	0.0274395	0.194124	0.909	0.721	1
Epn1	0.0275178	-0.256471	0.5	0.676	1
Pcyt2	0.0276221	-0.255866	0.045	0.265	1
Cerk	0.0277395	-0.292297	0.045	0.25	1
Gbp3	0.0277781	0.217498	0.636	0.382	1
Ccdc124	0.0278483	0.219185	0.455	0.228	1
Phip	0.0278723	-0.379637	0.727	0.831	1
Pkn1	0.0278934	-0.334494	0.409	0.625	1
Klhdc4	0.0279956	0.126067	0.227	0.074	1
Ifit3	0.0279956	0.120085	0.227	0.074	1
Ythdf2	0.0279979	0.197404	0.591	0.331	1
Plxnd1	0.0282281	-0.340702	0.136	0.397	1
Prpf38b	0.0283696	-0.332956	0.727	0.853	1
2610507B11Rik	0.0283992	-0.313699	0.227	0.456	1
Phc3	0.0284025	-0.327026	0.227	0.463	1
4930404N11Rik	0.0284304	0.127436	0.182	0.051	1
Pcnx4	0.0284304	0.124259	0.182	0.051	1
Nabp2	0.0284658	0.20144	0.5	0.279	1
Bod1l	0.0285741	-0.346796	0.455	0.75	1
Gtf3a	0.0286365	0.196281	0.545	0.316	1
Hist1h2bc	0.0287418	0.233684	0.455	0.235	1
Smim26	0.0289495	0.158949	0.5	0.265	1
Rab21	0.0289942	-0.408067	0.455	0.684	1
Yeats4	0.0290219	-0.319439	0.409	0.625	1
N4bp2	0.0290464	-0.322252	0.182	0.434	1
Timm8a1	0.0292025	0.182974	0.318	0.154	1
Cbx7	0.0293354	-0.269032	0.091	0.316	1
Mfsd4a	0.0294158	0.131974	0.273	0.103	1
Tsen15	0.0294278	0.16662	0.227	0.081	1
Sec24c	0.0295125	-0.160751	0.136	0.397	1
B4gat1	0.0295232	0.0788979	0.136	0.029	1
Zfp593	0.0295533	0.199614	0.364	0.162	1
Mfhas1	0.0297497	-0.49902	0.636	0.669	1
Cebpzos	0.029754	0.169482	0.455	0.228	1
Dicer1	0.0297941	-0.362381	0.182	0.412	1
Mbd2	0.0298044	-0.208249	0.227	0.5	1
Fbxo11	0.0299513	-0.30112	0.136	0.382	1
Faah	0.029989	-0.180349	0	0.184	1
Cep83	0.029989	-0.205649	0	0.184	1
Pacc1	0.029989	-0.208387	0	0.184	1
Scarb2	0.029989	-0.208561	0	0.184	1
Smc5	0.029989	-0.222269	0	0.184	1
Lilrb4a	0.029989	-0.265887	0	0.184	1
Ddx60	0.029989	-0.280017	0	0.184	1
Ecpas	0.0299963	-0.339608	0.227	0.478	1
Rsrc1	0.0300018	-0.31775	0.136	0.36	1
Pcf11	0.0300393	-0.383619	0.227	0.449	1
Scaf11	0.0301449	-0.342214	0.5	0.684	1
Atp5l	0.0302072	0.230054	1	0.934	1
Slc20a2	0.0302887	-0.227372	0.091	0.346	1
Sptan1	0.0303653	-0.289461	0.227	0.485	1
Vmp1	0.0304339	0.362131	0.409	0.243	1
Gm15987	0.0304601	0.301827	0.5	0.301	1
Dock2	0.0305038	-0.313168	0.909	0.89	1
Ubr5	0.030585	0.111733	0.545	0.287	1
Csnk2a1	0.0307096	-0.315028	0.455	0.706	1
Alyref2	0.0309943	0.115158	0.182	0.051	1
Pcgf5	0.0310103	0.182066	0.364	0.176	1
Slc38a1	0.0312524	-0.378935	0.591	0.699	1
Rasa3	0.0312883	0.227023	0.5	0.272	1
Qrsl1	0.031303	-0.276105	0.136	0.397	1
Pibf1	0.0313519	-0.249362	0.045	0.25	1
Slc25a3	0.0313788	0.197508	1	0.941	1
Fam122a	0.0314377	-0.312072	0.091	0.309	1
Xrn1	0.0315591	-0.285264	0.182	0.456	1
Amer1	0.0317161	0.0767505	0.227	0.074	1
Sigmar1	0.0318042	0.232238	0.318	0.14	1
Pou2f1	0.0319131	-0.344618	0.273	0.529	1
Smc6	0.0320398	-0.332633	0.864	0.882	1
Pdia6	0.0320905	0.352869	0.591	0.426	1
Araf	0.0321285	-0.318718	0.364	0.596	1
Celf1	0.0321478	-0.337381	0.409	0.684	1
Jarid2	0.0321509	-0.358131	0.227	0.478	1
Sertad2	0.0322109	0.201433	0.455	0.235	1
Ppp1r15a	0.032236	-0.354802	0.227	0.456	1
H2afz	0.0324685	0.278126	0.818	0.713	1
Kdm3b	0.0324944	-0.286696	0.136	0.39	1
Mcm2	0.0325091	0.105707	0.227	0.074	1
Mrpl54	0.0325347	0.21554	0.636	0.419	1
Was	0.0325757	-0.321126	0.318	0.5	1
Atp6v1h	0.0327063	-0.258753	0.136	0.397	1
Akap11	0.0327771	-0.259894	0.091	0.316	1
mt-Atp8	0.0329808	-0.305935	0.318	0.603	1
Atg2b	0.0330064	0.253521	0.273	0.118	1
Ahcy	0.0330235	0.0869841	0.091	0.015	1
Ephx2	0.0330235	0.074897	0.091	0.015	1
Gabarapl2	0.0331217	0.27933	0.773	0.735	1
Elf1	0.0332681	-0.276361	0.864	0.882	1
Mat2b	0.0332954	0.217751	0.727	0.493	1
Imp3	0.0333064	0.269827	0.682	0.485	1
Miga1	0.0334805	-0.252508	0.045	0.257	1
Anapc15	0.0334928	0.193414	0.364	0.169	1
Faap20	0.0334979	0.225166	0.455	0.25	1
Polr2a	0.0335765	-0.377046	0.409	0.632	1
Auh	0.0336788	0.181621	0.273	0.11	1
Ecsit	0.0337097	0.130839	0.318	0.14	1
Cmss1	0.0339936	0.160088	0.227	0.081	1
Lamtor2	0.0340181	0.263223	0.818	0.706	1
Ehd4	0.0340766	-0.169775	0	0.176	1
Pck2	0.0340766	-0.190036	0	0.176	1
Lmbr1l	0.0340766	-0.200215	0	0.176	1
Tgif1	0.0340766	-0.208158	0	0.176	1
Ckap5	0.0340766	-0.209888	0	0.176	1
Nfyc	0.0340766	-0.214435	0	0.176	1
Irgq	0.0340766	-0.223895	0	0.176	1
Trappc9	0.0340766	-0.23541	0	0.176	1
Zfp846	0.0340766	-0.306507	0	0.176	1
Tle3	0.0340941	-0.360547	0.409	0.603	1
Rapgef6	0.0341205	-0.315174	0.318	0.574	1
Rab1a	0.0341314	-0.242818	0.136	0.346	1
Srp68	0.034255	-0.23087	0.045	0.235	1
Zscan12	0.0343659	0.169192	0.182	0.059	1
Desi1	0.0343661	0.188224	0.318	0.14	1
Coq10b	0.0345139	0.173862	0.364	0.176	1
Ftx	0.0345419	-0.276993	0.227	0.441	1
Fam111a	0.034568	-0.292517	0.591	0.809	1
Muc3a	0.0345716	0.119811	0.091	0.015	1
Rskr	0.0345716	0.0982772	0.091	0.015	1
Ppp1r3f	0.0345716	0.0860814	0.091	0.015	1
Gpank1	0.0347624	-0.249156	0.045	0.25	1
Zfp706	0.0347658	0.270972	1	0.816	1
Pag1	0.0350101	0.241224	0.591	0.404	1
Ermard	0.0351288	0.194243	0.273	0.11	1
Znhit6	0.035225	0.194052	0.409	0.199	1
Phax	0.0353952	0.210598	0.409	0.213	1
Cpsf3	0.0354314	0.227279	0.5	0.265	1
Snx30	0.0354502	-0.330401	0.227	0.471	1
Foxn3	0.0354916	-0.30411	0.636	0.853	1
Gan	0.0354976	0.121857	0.364	0.162	1
Prdx2	0.0357831	0.292256	0.773	0.537	1
Stat2	0.035794	-0.377481	0.227	0.485	1
Rabif	0.0358498	0.179239	0.273	0.118	1
Snx18	0.0358735	0.146917	0.273	0.11	1
Zfx	0.0359968	-0.197851	0.091	0.316	1
Kdm7a	0.0361801	-0.305824	0.273	0.5	1
Luzp1	0.0361813	0.128	0.091	0.015	1
Psat1	0.0361813	0.0894502	0.091	0.015	1
Nxpe4	0.0361813	0.0793133	0.091	0.015	1
Gm26620	0.0361813	0.0621931	0.091	0.015	1
Phyhd1	0.0361813	0.059698	0.091	0.015	1
Tcf3	0.0362924	-0.364252	0.409	0.574	1
Eif1b	0.0363644	0.282103	0.727	0.551	1
Lyl1	0.0364784	-0.328136	0.227	0.463	1
Rabep2	0.0365126	-0.24064	0.182	0.449	1
Rpp30	0.0366317	0.125458	0.273	0.11	1
Sap130	0.0366836	-0.281155	0.045	0.243	1
Pik3r1	0.0367054	-0.332403	0.318	0.566	1
Atg10	0.0368941	0.162654	0.227	0.088	1
0610012G03Rik	0.0370643	0.179771	0.5	0.316	1
Pfkp	0.037208	0.136554	0.409	0.191	1
Mrps33	0.0372443	0.168242	0.682	0.493	1
Eif2ak3	0.0373434	-0.264112	0.136	0.346	1
Ptpn1	0.0375286	0.233696	0.909	0.846	1
Sin3b	0.0375334	0.127658	0.636	0.375	1
Dgkz	0.0375334	-0.327623	0.227	0.441	1
Gins4	0.0375867	0.201057	0.318	0.162	1
Dmxl1	0.0376553	-0.363744	0.545	0.647	1
Ldlrad3	0.0376711	-0.229876	0.045	0.257	1
Ankrd44	0.0377361	-0.292807	0.545	0.757	1
Eif6	0.037839	0.145787	0.545	0.324	1
Cenpv	0.0378545	0.0728888	0.091	0.015	1
Gm47242	0.0378545	0.071747	0.091	0.015	1
1700001G11Rik	0.0378545	0.061816	0.091	0.015	1
Egfl8	0.0378545	0.0529186	0.091	0.015	1
Alpl	0.0378545	0.035958	0.091	0.015	1
Usp8	0.0379664	-0.29174	0.091	0.309	1
Cmc2	0.038117	0.194806	0.273	0.118	1
Wipf1	0.0381368	-0.241956	0.364	0.618	1
Pgm2	0.038189	0.136456	0.273	0.11	1
Rmnd1	0.0382352	-0.24171	0.091	0.331	1
Tada3	0.0382487	0.148835	0.227	0.081	1
Mtdh	0.0383284	-0.29543	0.773	0.89	1
Crtc2	0.0383855	-0.26585	0.091	0.294	1
Lrrc25	0.0384848	0.123249	0.409	0.191	1
Tmem87b	0.0386872	-0.16509	0	0.169	1
Strip1	0.0386872	-0.180107	0	0.169	1
Grk5	0.0386872	-0.18609	0	0.169	1
Cdan1	0.0386872	-0.188525	0	0.169	1
Ccdc125	0.0386872	-0.18907	0	0.169	1
Fam160b2	0.0386872	-0.192859	0	0.169	1
Ddhd2	0.0386872	-0.197082	0	0.169	1
Hlcs	0.0386872	-0.201375	0	0.169	1
Specc1l	0.0387209	-0.281844	0.182	0.426	1
Rev3l	0.0387945	-0.267485	0.091	0.301	1
Wbp2	0.0388419	-0.259482	0.182	0.456	1
Gcc2	0.0390437	-0.349377	0.136	0.346	1
Tmem189	0.0391597	-0.266686	0.091	0.309	1
Serpine2	0.0391597	-0.315391	0.091	0.309	1
1700096K18Rik	0.0391842	0.113524	0.136	0.037	1
Map2k2	0.0392045	-0.315122	0.364	0.581	1
Carmil1	0.03923	-0.441748	0.318	0.551	1
Capn7	0.0392727	-0.244081	0.045	0.243	1
Slc37a1	0.0392953	0.151945	0.182	0.059	1
Wrn	0.0393641	-0.188459	0.045	0.228	1
Fem1c	0.0393641	-0.210988	0.045	0.228	1
Dnajb11	0.0394505	0.221877	0.545	0.36	1
Runx1	0.0395017	-0.257148	0.273	0.544	1
Plekhj1	0.0395058	0.275447	0.682	0.544	1
Lipt1	0.0395931	0.0581591	0.091	0.015	1
Klf5	0.0395931	0.0495426	0.091	0.015	1
Asb2	0.039609	-0.202413	0.136	0.404	1
Ly6e	0.0397177	-0.16031	1	1	1
H2-Aa	0.0397177	-0.194109	1	1	1
Ttc7	0.0397187	-0.308762	0.318	0.522	1
Myc	0.0399975	0.321631	0.727	0.485	1
Sorl1	0.040002	-0.294313	0.182	0.419	1
Snrk	0.0400198	-0.308643	0.091	0.301	1
Ranbp3	0.0401115	-0.224114	0.136	0.382	1
Cebpb	0.0403489	0.279896	0.5	0.331	1
Rcn1	0.0403501	0.108294	0.182	0.059	1
Cep83os	0.0404594	0.140832	0.136	0.037	1
Cramp1l	0.0406244	-0.233724	0.045	0.243	1
Adam10	0.0407426	-0.309465	0.227	0.441	1
Cnot4	0.04077	-0.293271	0.273	0.5	1
Rab11fip2	0.0408092	-0.276853	0.136	0.346	1
Cenpb	0.0409703	-0.25695	0.136	0.36	1
Dock8	0.0410837	-0.318171	0.727	0.787	1
Cnot3	0.0412012	-0.354949	0.273	0.493	1
Fbxw2	0.0412549	-0.317078	0.227	0.456	1
Mrpl2	0.0413149	-0.223836	0.045	0.243	1
Mapkap1	0.0414199	-0.221784	0.045	0.235	1
Gcsh	0.041473	0.129942	0.273	0.11	1
Ncaph2	0.0416419	-0.216212	0.091	0.309	1
Ebna1bp2	0.041717	0.198035	0.455	0.294	1
Eif3k	0.0418815	0.255524	0.909	0.846	1
Brox	0.0420154	-0.207092	0.045	0.243	1
Mtmr1	0.0421795	-0.224505	0.045	0.228	1
Lrp10	0.0422222	-0.361092	0.409	0.596	1
Ric8a	0.0425689	-0.243099	0.091	0.301	1
Supt16	0.0425882	-0.307266	0.273	0.478	1
Nenf	0.0428173	0.153281	0.455	0.235	1
Trim56	0.0429215	-0.288564	0.318	0.551	1
Hgh1	0.0429482	0.0759085	0.227	0.081	1
Lpgat1	0.0430294	-0.331337	0.364	0.566	1
Ap3s1	0.0431156	0.13328	0.136	0.037	1
Tbc1d12	0.0431156	0.127874	0.136	0.037	1
Zfp442	0.0431156	0.115135	0.136	0.037	1
Tnk2	0.0431902	-0.252425	0.091	0.279	1
Ift22	0.0432206	0.121654	0.227	0.088	1
Tfg	0.0433815	0.121721	0.318	0.132	1
G3bp2	0.0434405	-0.264985	0.364	0.632	1
Arhgap15	0.0434834	-0.356157	0.682	0.801	1
Eif4e	0.0435311	0.164493	0.409	0.228	1
Ambra1	0.0435812	-0.242467	0.045	0.235	1
Rufy3	0.0435918	-0.352082	0.227	0.441	1
Ifi213	0.0438323	0.151272	0.545	0.346	1
Plrg1	0.0438855	-0.15946	0	0.162	1
Mpv17	0.0438855	-0.186533	0	0.162	1
Golim4	0.0438855	-0.188808	0	0.162	1
Snx32	0.0438855	-0.221058	0	0.162	1
Cblb	0.043902	-0.273776	0.136	0.346	1
Dynll2	0.0440243	0.144115	0.364	0.176	1
Ephx1	0.0441051	-0.314788	0.136	0.338	1
Nxf1	0.0441813	-0.346389	0.227	0.441	1
Senp7	0.044183	-0.331636	0.318	0.5	1
Tnrc6c	0.0442672	-0.330284	0.5	0.721	1
Bbs2	0.044498	0.103656	0.136	0.037	1
Cacybp	0.0448866	0.240442	0.591	0.426	1
Trpm7	0.0449307	-0.280392	0.136	0.331	1
Srsf5	0.045071	-0.228271	0.955	0.963	1
Ppp6r2	0.0450745	-0.238991	0.045	0.235	1
Lrrc47	0.0450794	-0.24971	0.091	0.287	1
Txndc5	0.0450794	-0.272334	0.091	0.287	1
Ube4b	0.0451798	-0.246226	0.045	0.221	1
Eif2s1	0.0451934	0.198318	0.5	0.287	1
Sap30l	0.0452929	0.160238	0.364	0.191	1
Nin	0.0453399	-0.28766	0.318	0.5	1
mt-Co2	0.0453465	-0.112705	1	1	1
Zfp644	0.0454386	-0.278541	0.364	0.64	1
Fam129c	0.0454757	-0.287078	0.182	0.382	1
Gm30211	0.0454861	-0.575761	0.364	0.515	1
Eif4g2	0.045556	-0.284105	0.727	0.875	1
Gdpgp1	0.0456631	0.133563	0.273	0.118	1
Mark3	0.0457341	-0.356271	0.364	0.574	1
Rlim	0.0457413	-0.245815	0.227	0.5	1
Ifit2	0.0459177	0.156986	0.136	0.037	1
Ly75	0.0459177	0.0980689	0.136	0.037	1
Zbtb45	0.0459177	0.0964671	0.136	0.037	1
Slc25a16	0.0459177	0.0946619	0.136	0.037	1
Ube3c	0.0459622	-0.202956	0.136	0.36	1
Gmds	0.0459909	0.127033	0.182	0.059	1
Adgre5	0.0460068	-0.366203	0.727	0.86	1
Cyth1	0.046077	-0.352179	0.364	0.588	1
Dusp11	0.0461132	-0.303398	0.455	0.64	1
Map4k4	0.046216	-0.305868	0.273	0.485	1
Prkce	0.0462605	-0.251684	0.182	0.426	1
Atp5h	0.0463032	0.245959	0.955	0.882	1
Smchd1	0.0463507	-0.303991	0.682	0.794	1
Ppa1	0.0463605	0.229739	0.318	0.154	1
Ranbp2	0.0463645	-0.327698	0.409	0.581	1
Tk2	0.0465135	-0.286447	0.227	0.456	1
Dlg1	0.0466208	-0.184421	0.136	0.36	1
Smc1a	0.0466455	-0.191928	0.318	0.544	1
Cdk13	0.0468193	-0.376968	0.273	0.485	1
Prkd2	0.046942	-0.254402	0.364	0.603	1
Aamdc	0.0470512	0.106681	0.227	0.081	1
Ankrd13c	0.0471924	-0.228661	0.227	0.449	1
Zfp367	0.0473753	0.101717	0.136	0.037	1
Gnl3l	0.047395	-0.201365	0.045	0.235	1
Slc12a6	0.0474697	-0.318018	0.682	0.794	1
Ywhaz	0.0474697	-0.360166	0.727	0.787	1
Mlxip	0.0475948	-0.301288	0.136	0.353	1
Bcl7b	0.0478029	0.222455	0.455	0.272	1
Thada	0.0479186	0.212427	0.364	0.176	1
Sdhaf4	0.0479394	0.240462	0.545	0.331	1
Ms4a1	0.0481192	-0.172045	1	1	1
Nfam1	0.0481729	-0.264736	0.091	0.279	1
Chka	0.0483694	-0.477613	0.273	0.471	1
Map4	0.0483847	0.15363	0.364	0.191	1
S100a11	0.048387	-0.280688	0.818	0.757	1
Nbr1	0.0484044	0.117544	0.455	0.235	1
Rab7	0.0486145	-0.288223	0.273	0.456	1
Ptprc	0.0486898	-0.268712	0.909	0.993	1
Gpatch8	0.0487013	-0.303799	0.318	0.551	1
Dbnl	0.0488306	0.307978	0.682	0.581	1
Acy1	0.0488716	0.0923585	0.136	0.037	1
Selenop	0.0488716	0.0850909	0.136	0.037	1
Iffo1	0.0492113	-0.211888	0.045	0.221	1
Tra2b	0.0492181	-0.305279	0.818	0.941	1
Arhgef12	0.0492192	-0.319402	0.136	0.324	1
Tle4	0.0493352	-0.130935	0.136	0.36	1
Safb2	0.0493722	-0.354245	0.591	0.801	1
Srrt	0.0493871	-0.28616	0.318	0.574	1
Ruvbl2	0.0494008	0.12886	0.273	0.118	1
AI662270	0.049575	-0.299355	0.227	0.463	1
Agfg1	0.0497275	0.18029	0.455	0.265	1
R3hdm1	0.0497422	-0.366315	0.591	0.757	1
St14	0.0497443	-0.163111	0	0.154	1
Wdtc1	0.0497443	-0.177005	0	0.154	1
A530040E14Rik	0.0497443	-0.183061	0	0.154	1
Plbd2	0.0497443	-0.185033	0	0.154	1
St7l	0.0497443	-0.197645	0	0.154	1
Tmem163	0.0497443	-0.198638	0	0.154	1
Prkar2a	0.0497443	-0.208141	0	0.154	1
Cycs	0.0498038	0.177395	0.591	0.36	1
Ppfibp2	0.0499719	-0.269549	0.045	0.228	1
Srrm1	0.0500399	-0.289946	0.591	0.772	1
Smarca4	0.0501026	-0.279525	0.227	0.471	1
Bmt2	0.0501953	-0.265557	0.091	0.287	1
Msi2	0.0502423	-0.358716	0.364	0.588	1
Syk	0.0503196	-0.219289	0.909	0.897	1
Uqcrc2	0.0503404	0.274549	0.636	0.471	1
Cdc42	0.0503406	-0.228851	0.909	0.904	1
Tspyl4	0.0504074	0.0919831	0.136	0.037	1
Hk2	0.0504074	0.0897561	0.136	0.037	1
Eme2	0.0504074	0.0748983	0.136	0.037	1
Trim30a	0.0505797	-0.333508	0.545	0.662	1
Ctdspl2	0.0506704	-0.297048	0.136	0.324	1
Psmb3	0.0508836	0.269147	0.773	0.625	1
Arrb2	0.0509645	-0.215228	0.091	0.287	1
Cyfip1	0.0510098	-0.320864	0.182	0.368	1
H2-D1	0.051033	0.197544	1	0.993	1
Bccip	0.0511475	0.217552	0.591	0.36	1
Iars2	0.0512311	-0.228006	0.091	0.279	1
Chtop	0.0513456	-0.256578	0.273	0.493	1
Kmo	0.0514569	-0.266613	0.136	0.36	1
Rps19bp1	0.0515501	0.108599	0.227	0.088	1
Cipc	0.051651	0.295351	0.545	0.404	1
Birc6	0.0516522	-0.340512	0.5	0.728	1
Rpf2	0.0517721	0.125339	0.364	0.169	1
Rab3gap2	0.0517721	-0.179566	0.045	0.221	1
Sipa1l2	0.0517721	-0.214924	0.045	0.221	1
Tusc2	0.0518139	0.166592	0.273	0.125	1
9230116N13Rik	0.0519834	0.0994638	0.136	0.037	1
Gm19325	0.0519834	0.0814565	0.136	0.037	1
Dpf2	0.0520664	0.233921	0.545	0.353	1
Upf3b	0.0521177	-0.246374	0.409	0.662	1
Eif4enif1	0.0521404	-0.208035	0.136	0.346	1
Eaf2	0.0522818	0.0718903	0.182	0.059	1
Nfx1	0.052319	-0.272898	0.182	0.404	1
Gmfb	0.0524385	-0.285891	0.182	0.368	1
Isca1	0.0524762	0.229833	0.227	0.096	1
Gdi1	0.0525094	-0.248748	0.136	0.368	1
Alkbh8	0.0525327	-0.21761	0.045	0.228	1
Parp4	0.0525468	-0.223391	0.136	0.353	1
Mocs3	0.0526801	0.126369	0.227	0.088	1
Huwe1	0.0527398	-0.338767	0.5	0.669	1
Actl6a	0.0527449	0.139781	0.545	0.331	1
Arap2	0.0528636	-0.133742	0.182	0.441	1
Csf2rb	0.0529144	-0.252748	0.136	0.324	1
Snrpf	0.0529622	0.207992	0.955	0.787	1
Gbp7	0.0532828	0.135624	0.545	0.294	1
Hexa	0.053474	0.176978	0.545	0.353	1
Wtap	0.053474	-0.252588	0.182	0.412	1
Mbd4	0.0535404	-0.24009	0.045	0.221	1
Prpsap2	0.0535404	-0.247821	0.045	0.221	1
Ldb1	0.0535624	-0.281401	0.364	0.581	1
Man2b2	0.053586	-0.239619	0.045	0.213	1
Spsb2	0.0536004	0.0829244	0.136	0.037	1
Pum1	0.0537034	-0.297277	0.364	0.574	1
Hs3st1	0.0538782	0.186773	0.409	0.221	1
Btg1	0.0540931	-0.242058	1	1	1
Myo9b	0.054391	-0.265049	0.136	0.346	1
Tfap4	0.0544262	0.167431	0.182	0.066	1
Brf2	0.0544262	0.119507	0.182	0.066	1
Map4k5	0.0544434	-0.225199	0.045	0.221	1
Slc35b2	0.0544501	-0.223452	0.091	0.279	1
Zfp131	0.054456	-0.308969	0.136	0.324	1
Exosc10	0.0548641	0.226389	0.409	0.228	1
Pomgnt1	0.0550021	0.122923	0.227	0.088	1
Rnf43	0.0552593	0.0951265	0.136	0.037	1
Magoh	0.0552706	0.20077	0.5	0.324	1
Slc3a2	0.0552794	-0.0864068	0.227	0.441	1
Sft2d2	0.05543	-0.225446	0.045	0.213	1
Zfp991	0.0557622	0.129476	0.182	0.066	1
Slc25a22	0.0557622	0.123033	0.182	0.066	1
Rdm1	0.0558676	-0.197057	0.045	0.235	1
Tnrc18	0.056117	-0.207196	0.045	0.228	1
Pafah1b2	0.056117	-0.212457	0.045	0.228	1
C330007P06Rik	0.0562874	-0.180634	0.045	0.221	1
Map3k3	0.0562874	-0.197401	0.045	0.221	1
Carmil2	0.0562874	-0.202412	0.045	0.221	1
Zfp335	0.0563457	-0.153692	0	0.147	1
Asb3	0.0563457	-0.15933	0	0.147	1
Med16	0.0563457	-0.159599	0	0.147	1
Atmin	0.0563457	-0.160161	0	0.147	1
Arsk	0.0563457	-0.16083	0	0.147	1
Utp15	0.0563457	-0.165392	0	0.147	1
Tubg2	0.0563457	-0.172323	0	0.147	1
E330009J07Rik	0.0563457	-0.172528	0	0.147	1
Ttc38	0.0563457	-0.178667	0	0.147	1
Zbtb5	0.0563457	-0.186404	0	0.147	1
Gm20300	0.0563457	-0.187624	0	0.147	1
Rfx3	0.0563457	-0.192467	0	0.147	1
Jade1	0.0563457	-0.199047	0	0.147	1
Dhdh	0.0563457	-0.205633	0	0.147	1
Tmem265	0.0563457	-0.215301	0	0.147	1
Pnpla6	0.0563457	-0.228644	0	0.147	1
Nudc	0.056528	0.292963	0.591	0.397	1
Fam214a	0.0566293	-0.28226	0.091	0.287	1
Cxxc5	0.0566766	-0.270421	0.182	0.404	1
Selenof	0.0568486	0.191625	0.864	0.662	1
Ppp4r3b	0.0568486	-0.271692	0.545	0.713	1
Parp1	0.0569037	-0.230672	0.318	0.544	1
Ndufaf6	0.0569607	0.0629935	0.136	0.037	1
Gltp	0.0570014	0.204915	0.5	0.331	1
Srp72	0.05701	-0.27417	0.318	0.515	1
Acin1	0.0571095	-0.207591	0.636	0.838	1
Usp22	0.0573266	-0.174093	0.045	0.213	1
1810013L24Rik	0.0573266	-0.222927	0.045	0.213	1
Rsf1	0.0573638	-0.363341	0.318	0.522	1
Sod1	0.0574081	-0.287431	0.409	0.566	1
Tram1	0.0575153	-0.313661	0.5	0.721	1
Phyh	0.0577054	0.118455	0.364	0.184	1
Cstf2	0.0577966	0.190752	0.364	0.206	1
AW011738	0.0581094	-0.27646	0.227	0.449	1
Golph3l	0.0581831	-0.201323	0.045	0.221	1
Hsh2d	0.0581831	-0.220503	0.045	0.221	1
Atp5g3	0.0582543	0.216284	0.727	0.588	1
Rev1	0.0583218	-0.230855	0.136	0.346	1
Atp6ap1	0.0584733	-0.281295	0.182	0.397	1
Cdk9	0.058601	-0.321904	0.364	0.566	1
AI467606	0.0586384	0.139062	0.455	0.25	1
Mrpl4	0.0586873	0.150859	0.5	0.279	1
Pcm1	0.0587324	-0.248859	0.227	0.456	1
Dync1i2	0.0587899	-0.276274	0.318	0.522	1
Eif5	0.0590093	-0.156183	0.909	0.86	1
Cobll1	0.0591507	-0.201695	0.045	0.221	1
Hectd4	0.0592769	-0.190479	0.045	0.213	1
Hmgxb4	0.0592872	-0.245437	0.091	0.265	1
Mfsd1	0.0592872	-0.248178	0.091	0.265	1
Mef2d	0.0593252	-0.349375	0.409	0.588	1
Cc2d1a	0.059935	0.164499	0.182	0.066	1
Bax	0.0600358	0.273237	0.682	0.544	1
Map2k1	0.0601714	-0.279271	0.318	0.537	1
Yif1b	0.060221	0.144388	0.273	0.125	1
Naa38	0.060303	0.130051	0.545	0.331	1
Sh2b3	0.0603489	-0.298954	0.455	0.632	1
Txnl1	0.0606153	0.183177	0.591	0.368	1
Rpl36	0.0606736	0.0924743	1	0.993	1
Orc4	0.0609887	-0.216211	0.091	0.287	1
Pnpla8	0.0610021	-0.305435	0.136	0.324	1
Bud23	0.0611157	0.195631	0.364	0.221	1
D430042O09Rik	0.0611157	-0.274595	0.091	0.265	1
Purb	0.0612606	-0.298023	0.727	0.831	1
Smco4	0.0612819	0.169987	0.318	0.169	1
Ssh2	0.0613674	-0.229136	0.273	0.522	1
Gpcpd1	0.0614756	-0.298852	0.455	0.669	1
Anp32a	0.0615502	0.145546	0.955	0.824	1
Mdn1	0.0616161	-0.247634	0.227	0.463	1
Atp2a3	0.0616827	-0.264867	0.636	0.824	1
Nfkb1	0.061836	-0.357537	0.773	0.846	1
Ppp1r12a	0.0620117	-0.326392	0.545	0.684	1
Ap3d1	0.0620355	-0.167939	0.136	0.353	1
Pop7	0.0620474	-0.23105	0.091	0.265	1
Nap1l4	0.0620831	-0.215404	0.273	0.507	1
Nck1	0.0621338	-0.174936	0.045	0.221	1
Nup50	0.062284	-0.227432	0.091	0.257	1
Zfp746	0.062313	-0.236159	0.091	0.279	1
Mlec	0.062394	-0.261257	0.227	0.463	1
Osbpl11	0.0626301	0.165437	0.273	0.132	1
Commd9	0.0626301	0.145351	0.273	0.132	1
Prmt1	0.0628313	0.185413	0.591	0.382	1
Mrpl12	0.0628743	0.247479	0.636	0.456	1
R3hdm2	0.0628865	-0.22527	0.136	0.353	1
Samd9l	0.062982	-0.250108	0.318	0.551	1
Pde4d	0.0633427	-0.220179	0.045	0.213	1
Tcirg1	0.0633427	-0.242368	0.045	0.213	1
Eif4e2	0.0637762	0.125151	0.545	0.346	1
Ubqln4	0.0637832	-0.127053	0	0.14	1
Snapc4	0.0637832	-0.135908	0	0.14	1
Mtmr14	0.0637832	-0.139911	0	0.14	1
Rnf149	0.0637832	-0.143032	0	0.14	1
Pigo	0.0637832	-0.144212	0	0.14	1
Ap4m1	0.0637832	-0.147771	0	0.14	1
Eml3	0.0637832	-0.148821	0	0.14	1
Leng1	0.0637832	-0.150859	0	0.14	1
Bahd1	0.0637832	-0.151629	0	0.14	1
Asb8	0.0637832	-0.153225	0	0.14	1
Alkbh7	0.0637832	-0.156174	0	0.14	1
Fuz	0.0637832	-0.156627	0	0.14	1
Abcb1a	0.0637832	-0.1599	0	0.14	1
Cntrob	0.0637832	-0.163226	0	0.14	1
Exoc6b	0.0637832	-0.164156	0	0.14	1
Cnrip1	0.0637832	-0.164524	0	0.14	1
Ccdc93	0.0637832	-0.165984	0	0.14	1
Zfp287	0.0637832	-0.166665	0	0.14	1
Sik1	0.0637832	-0.179478	0	0.14	1
Usp11	0.0637832	-0.181938	0	0.14	1
Sfxn2	0.0637832	-0.199331	0	0.14	1
Ggnbp1	0.0637832	-0.208355	0	0.14	1
Xylt1	0.0638112	0.0716736	0.227	0.088	1
Dynll1	0.0638194	0.362939	0.818	0.794	1
Stk17b	0.0640396	-0.281652	0.909	0.89	1
Ogt	0.0640396	-0.305757	0.864	0.897	1
Tomm20	0.0641814	0.289098	0.864	0.787	1
Prpf4b	0.0642927	-0.336741	0.636	0.713	1
Timm29	0.0643635	0.112307	0.182	0.066	1
Taf10	0.0644348	0.16396	0.864	0.757	1
Vps28	0.0644496	0.174246	0.727	0.537	1
Chd6	0.0644788	-0.313232	0.364	0.566	1
Smg7	0.064512	-0.230803	0.136	0.324	1
Atf7	0.0645665	-0.319736	0.273	0.463	1
Cmip	0.0645763	-0.205954	0.091	0.272	1
Bicral	0.0645763	-0.265045	0.091	0.272	1
Mapk8ip3	0.0646732	-0.217367	0.091	0.287	1
Fam160b1	0.064913	-0.21426	0.091	0.265	1
Xpc	0.064913	-0.269172	0.091	0.265	1
Gbp4	0.0650816	0.266024	0.455	0.257	1
Pgk1	0.0652061	0.166486	0.636	0.463	1
Mrps7	0.0652807	0.18089	0.5	0.309	1
Ccdc86	0.0654605	-0.210224	0.045	0.213	1
Nit1	0.0655419	-0.186709	0.091	0.272	1
Brix1	0.0655699	0.14317	0.409	0.243	1
Mrpl46	0.0655906	0.134508	0.364	0.191	1
Atp5g2	0.0656621	0.168812	1	0.971	1
Gm48855	0.0658984	0.119943	0.182	0.066	1
Ccdc91	0.0658984	0.0976632	0.182	0.066	1
Susd6	0.0659914	-0.249151	0.136	0.346	1
Med6	0.0660283	0.147834	0.273	0.125	1
Trappc12	0.0660444	-0.204238	0.091	0.294	1
Ubap1	0.0663039	-0.178903	0.045	0.221	1
Tbc1d22a	0.0663708	0.164759	0.227	0.103	1
Atp5e	0.0664031	0.174003	1	0.978	1
Rpf1	0.0664134	0.15602	0.455	0.279	1
Tgfbr2	0.066486	-0.289082	0.273	0.478	1
Atg12	0.0665411	-0.201732	0.045	0.213	1
5530601H04Rik	0.0666185	0.110637	0.318	0.147	1
Eif4g1	0.066657	0.193009	0.818	0.581	1
Brd4	0.0666788	-0.206954	0.455	0.654	1
Nuak2	0.0667083	0.138297	0.318	0.154	1
Slmap	0.0668834	-0.236805	0.091	0.265	1
Cks2	0.0672435	0.131006	0.273	0.125	1
Mrfap1	0.0672918	0.145956	0.773	0.566	1
Traf1	0.0673052	-0.413672	0.273	0.478	1
Alg12	0.0674634	0.124261	0.182	0.066	1
Clk4	0.0675954	-0.302376	0.364	0.566	1
Memo1	0.0677629	0.108311	0.318	0.147	1
Mtx1	0.0677913	-0.221738	0.045	0.206	1
Dmtf1	0.0678041	-0.244563	0.136	0.346	1
Slain1	0.0678369	-0.187606	0.045	0.199	1
Kmt2a	0.0679749	-0.332296	0.773	0.838	1
Tnpo3	0.068331	-0.311551	0.364	0.522	1
Abi1	0.0684177	-0.169946	0.273	0.522	1
Tsen34	0.0684502	-0.23606	0.091	0.25	1
Nlrc4	0.0685103	-0.214211	0.091	0.272	1
Prpf40a	0.0687202	-0.309764	0.364	0.551	1
Mypopos	0.0687464	-0.210007	0.045	0.213	1
Ago1	0.0687464	-0.210731	0.045	0.213	1
Washc2	0.0688322	-0.277144	0.227	0.426	1
Wdr45b	0.0689187	-0.173006	0.045	0.206	1
Mapk8	0.0689187	-0.204733	0.045	0.206	1
Zxdc	0.0689187	-0.247576	0.045	0.206	1
Atrx	0.0689309	-0.286777	0.773	0.794	1
Dcaf5	0.0689512	-0.157376	0.091	0.294	1
Baz2a	0.0689695	-0.353092	0.409	0.551	1
Hdac1	0.0689733	-0.21216	0.273	0.551	1
Pin4	0.0690019	0.109551	0.545	0.294	1
Rapgef5	0.0690587	0.0966651	0.182	0.066	1
Pdpk1	0.0691174	-0.27673	0.136	0.353	1
AI480526	0.0691321	-0.264979	0.136	0.324	1
Kpnb1	0.069156	-0.291346	0.273	0.493	1
Psmd4	0.0691669	0.236309	0.545	0.382	1
Zfp638	0.0691996	-0.281518	0.409	0.559	1
Gm28417	0.0692323	-0.266285	0.091	0.257	1
Dhx15	0.0692406	-0.276247	0.318	0.515	1
Esco1	0.069284	-0.270653	0.182	0.397	1
Pik3ca	0.0693112	-0.270153	0.227	0.449	1
St6galnac3	0.069524	-0.272578	0.091	0.272	1
Myd88	0.0695806	-0.174386	0.045	0.221	1
Dlst	0.0696032	-0.343216	0.409	0.574	1
Dynlt3	0.0696071	0.188691	0.273	0.14	1
Snrnp25	0.0697616	-0.312123	0.182	0.36	1
Fam98b	0.0698714	-0.177405	0.045	0.213	1
Slc39a6	0.0700615	-0.218539	0.045	0.206	1
Sptbn1	0.0700809	-0.367837	0.318	0.5	1
Btaf1	0.070088	-0.243683	0.136	0.324	1
Il17ra	0.0704172	-0.285421	0.409	0.574	1
1110008P14Rik	0.0704745	-0.224601	0.227	0.434	1
9930111J21Rik2	0.0704992	-0.26194	0.864	0.919	1
Scaf1	0.07055	-0.207195	0.091	0.272	1
Pigs	0.0706287	-0.223709	0.136	0.331	1
Mrps15	0.0706308	0.266096	0.5	0.346	1
Yipf1	0.0707119	-0.283208	0.227	0.404	1
Usp18	0.0707957	0.10335	0.136	0.044	1
Hook3	0.0708074	-0.3802	0.364	0.522	1
Psmd6	0.0709469	0.164224	0.455	0.265	1
Ankrd39	0.0713174	-0.178883	0.045	0.199	1
Snx1	0.0715594	0.130391	0.455	0.25	1
Zfp106	0.0715625	-0.263713	0.364	0.529	1
Snhg8	0.0715939	-0.321856	0.545	0.676	1
Fip1l1	0.0716491	-0.316976	0.318	0.529	1
Tcf25	0.0719371	-0.230679	0.727	0.853	1
Ppil3	0.0719734	0.133642	0.364	0.191	1
Ncoa6	0.0720255	-0.25814	0.091	0.265	1
Cops8	0.0720326	0.182135	0.455	0.294	1
Btbd7	0.0721279	-0.212527	0.091	0.279	1
Pear1	0.0721627	-0.120114	0	0.132	1
Ppme1	0.0721627	-0.131615	0	0.132	1
Zfp7	0.0721627	-0.133171	0	0.132	1
Patj	0.0721627	-0.133376	0	0.132	1
Cd3eap	0.0721627	-0.135979	0	0.132	1
Zfpl1	0.0721627	-0.137081	0	0.132	1
D830025C05Rik	0.0721627	-0.14019	0	0.132	1
Stx18	0.0721627	-0.147788	0	0.132	1
Ip6k2	0.0721627	-0.155678	0	0.132	1
Daglb	0.0721627	-0.162454	0	0.132	1
U2af1l4	0.0721627	-0.162987	0	0.132	1
Paxip1	0.0721627	-0.171886	0	0.132	1
Slamf7	0.0721627	-0.176376	0	0.132	1
Map2k5	0.0721666	-0.181168	0.045	0.213	1
Pa2g4	0.0722704	0.208018	0.682	0.507	1
Aacs	0.0723425	0.0933136	0.182	0.066	1
Ppia	0.0725706	0.168919	1	0.971	1
Zfp775	0.0727682	0.132441	0.136	0.044	1
Tcp11l2	0.0727742	-0.215319	0.136	0.309	1
Hdac7	0.0729231	-0.183405	0.182	0.397	1
Ppil2	0.0729992	-0.265412	0.227	0.441	1
Eml4	0.0730425	-0.292973	0.455	0.654	1
Fmc1	0.0730852	0.155024	0.364	0.191	1
Mrps28	0.0733372	0.202836	0.318	0.169	1
Sema4b	0.0733502	-0.356592	0.545	0.721	1
Rlf	0.0734807	-0.223497	0.091	0.257	1
Foxk2	0.073546	0.129896	0.273	0.132	1
Abcb10	0.0735836	-0.205175	0.045	0.206	1
Hexim1	0.0738007	-0.201194	0.091	0.25	1
Zpr1	0.0738007	-0.203845	0.091	0.25	1
Cops5	0.0739801	0.144125	0.455	0.294	1
Nudt6	0.0740317	0.0940804	0.182	0.066	1
Pcbp1	0.0740895	0.137617	0.909	0.713	1
Adam28	0.074171	-0.355896	0.091	0.265	1
Tasor	0.0743516	-0.215278	0.364	0.588	1
Med21	0.0744384	0.264484	0.409	0.272	1
Pam16	0.0745575	-0.204826	0.136	0.331	1
Dync1h1	0.0746054	-0.267977	0.409	0.574	1
Arhgap4	0.0746497	-0.333676	0.5	0.618	1
Mrpl41	0.0746934	0.164736	0.409	0.235	1
Pias4	0.074703	-0.26786	0.318	0.478	1
Mast3	0.0747464	-0.188245	0.182	0.426	1
Rbpj	0.0749108	0.160268	0.364	0.206	1
Gm32401	0.0749429	-0.181508	0.045	0.199	1
Mrpl18	0.0751733	0.132666	0.682	0.493	1
Cbx5	0.0756104	-0.313688	0.136	0.287	1
Rnf216	0.0756179	-0.253526	0.318	0.522	1
Ddit4	0.0757249	0.201296	0.318	0.169	1
Tomm22	0.0759549	0.136532	0.818	0.603	1
Ddx46	0.0759812	-0.271674	0.318	0.529	1
Sos1	0.076011	-0.224157	0.045	0.206	1
Rab1b	0.0760476	-0.192758	0.136	0.338	1
Bscl2	0.0760535	-0.233756	0.136	0.324	1
Acap2	0.0761632	-0.167284	0.182	0.39	1
4931406P16Rik	0.0761844	-0.185623	0.045	0.199	1
Gnas	0.0762072	-0.225023	0.864	0.949	1
Rps27rt	0.076435	-0.256021	0.591	0.794	1
Tyw3	0.0768481	0.119975	0.136	0.044	1
Acap3	0.0768481	0.106978	0.136	0.044	1
Zbtb37	0.0769697	-0.189036	0.091	0.272	1
Crebbp	0.0770204	-0.326793	0.409	0.61	1
Msl1	0.0770264	-0.267056	0.273	0.493	1
Zfp738	0.0771719	-0.216395	0.091	0.25	1
Manba	0.0771719	-0.234375	0.091	0.25	1
Atp5c1	0.0771939	0.239733	0.864	0.728	1
Med17	0.077249	-0.1743	0.045	0.206	1
Paip2b	0.077249	-0.201223	0.045	0.206	1
Gimap5	0.0774641	-0.303937	0.364	0.574	1
Cdk16	0.0775114	-0.175132	0.045	0.191	1
Kat6a	0.0779443	-0.204681	0.318	0.485	1
Phf20l1	0.0781275	-0.322395	0.5	0.625	1
BC005537	0.0782648	-0.262543	0.5	0.713	1
Nars	0.0784622	0.121974	0.5	0.309	1
Trps1	0.0785686	-0.322517	0.364	0.529	1
Gnpat	0.0786188	-0.166197	0.091	0.265	1
Ms4a4c	0.0786902	0.232416	0.5	0.316	1
Sacm1l	0.0787176	-0.156115	0.045	0.199	1
Fam53c	0.0787176	-0.184897	0.045	0.199	1
Pigm	0.0788066	-0.265667	0.045	0.191	1
Mrpl51	0.0788734	0.134273	0.545	0.316	1
Coq3	0.0789569	0.0981989	0.136	0.044	1
Cd79b	0.0792031	-0.159717	1	1	1
Rnps1	0.0792827	-0.291169	0.318	0.478	1
Vamp1	0.0794251	-0.184879	0.045	0.213	1
Mlycd	0.0797744	-0.157246	0.045	0.206	1
Mospd3	0.0800096	-0.230641	0.045	0.199	1
Pum2	0.080024	-0.313275	0.545	0.743	1
Phf11b	0.080082	0.20586	0.455	0.294	1
St3gal2	0.08016	-0.157832	0.091	0.287	1
Spib	0.080468	-0.243479	0.727	0.875	1
Traf5	0.0804738	-0.276187	0.455	0.596	1
Zscan2	0.0805983	0.11919	0.091	0.022	1
Slc25a42	0.0805983	0.100287	0.091	0.022	1
Acot1	0.0805983	0.090025	0.091	0.022	1
Rnf113a1	0.0805983	0.0786093	0.091	0.022	1
Tubb2b	0.0805983	0.0744225	0.091	0.022	1
Mcm6	0.0806365	0.145001	0.227	0.103	1
Aida	0.0806907	-0.135332	0.045	0.213	1
Smarca5	0.0807086	-0.279063	0.545	0.654	1
Timm8b	0.0807496	-0.211341	0.136	0.316	1
As3mt	0.0807496	-0.249614	0.136	0.316	1
Cib1	0.080755	0.190616	0.773	0.61	1
Zc3h12a	0.0809071	-0.146111	0.182	0.375	1
Tnks2	0.0810928	-0.299514	0.227	0.412	1
Zswim3	0.0811125	0.0986005	0.136	0.044	1
Ttc28	0.0813189	-0.256331	0.045	0.199	1
Usf3	0.081427	-0.233058	0.091	0.257	1
Epb41l2	0.0814909	-0.175384	0.182	0.426	1
Tmem230	0.0815908	0.179359	0.409	0.257	1
Dcp1a	0.0816053	-0.125403	0	0.125	1
Sipa1l3	0.0816053	-0.127808	0	0.125	1
Gm37529	0.0816053	-0.130976	0	0.125	1
Gm32036	0.0816053	-0.135513	0	0.125	1
Acot8	0.0816053	-0.136981	0	0.125	1
Vkorc1l1	0.0816053	-0.138043	0	0.125	1
2010309G21Rik	0.0816053	-0.139358	0	0.125	1
Qsox1	0.0816053	-0.144555	0	0.125	1
Acrbp	0.0816053	-0.145011	0	0.125	1
Gtf3c3	0.0816053	-0.145856	0	0.125	1
Tmem109	0.0816053	-0.151213	0	0.125	1
Zcchc24	0.0816053	-0.151809	0	0.125	1
Gm43672	0.0816053	-0.153113	0	0.125	1
Ginm1	0.0816053	-0.153141	0	0.125	1
Zfp974	0.0816053	-0.15581	0	0.125	1
Cyp20a1	0.0816053	-0.161858	0	0.125	1
Ksr1	0.0816053	-0.165521	0	0.125	1
Gpkow	0.0816053	-0.179921	0	0.125	1
Pdzd2	0.0816053	-0.205956	0	0.125	1
Slamf1	0.0816053	-0.211266	0	0.125	1
Sf3b6	0.0816671	0.207641	0.773	0.574	1
Pcbp2	0.0817074	-0.276254	0.818	0.926	1
Dhrs7	0.0819726	0.174085	0.318	0.169	1
Ndufaf4	0.0820316	0.178852	0.455	0.301	1
Irf8	0.0822846	0.279318	1	0.838	1
Nubp1	0.0823421	0.148794	0.5	0.301	1
Senp6	0.0824753	-0.305523	0.455	0.61	1
Ube2v2	0.082603	0.152299	0.5	0.309	1
Pycard	0.082668	0.249602	0.591	0.441	1
Tes	0.0829474	-0.229179	0.136	0.316	1
Fbxl3	0.0830638	-0.224331	0.136	0.294	1
B230307C23Rik	0.0830724	0.166155	0.273	0.132	1
Atp1a1	0.0832813	-0.191327	0.091	0.265	1
Rpp38	0.0833157	0.0860217	0.136	0.044	1
Trim36	0.0833157	0.0784264	0.136	0.044	1
Tapbp	0.0833953	0.148725	0.864	0.75	1
Adssl1	0.0835117	0.0945568	0.091	0.022	1
Gm3604	0.0835117	0.0824254	0.091	0.022	1
Leng9	0.0836878	-0.169579	0.045	0.206	1
Rps6ka5	0.0836878	-0.173403	0.045	0.206	1
Srp14	0.0837172	0.142255	0.909	0.662	1
Timm44	0.0837356	0.115664	0.364	0.191	1
Lage3	0.0838577	-0.201229	0.091	0.272	1
Tep1	0.0839895	-0.215156	0.045	0.199	1
Mrpl23	0.0839929	0.159852	0.818	0.64	1
Eif2s2	0.0840565	0.180956	0.909	0.699	1
Rgp1	0.0841643	-0.166471	0.045	0.191	1
Exosc7	0.0842087	0.169738	0.409	0.25	1
Ciita	0.0842524	-0.242388	0.773	0.846	1
Rnf145	0.0844579	-0.319538	0.5	0.625	1
Ccng2	0.0844812	0.16575	0.364	0.221	1
Hipk3	0.0844812	-0.197083	0.091	0.265	1
Rmnd5a	0.0845508	-0.238281	0.136	0.309	1
Nrd1	0.0846633	-0.247261	0.318	0.537	1
Sirt6	0.0848557	0.0723348	0.182	0.066	1
Sdf4	0.0849904	-0.191127	0.409	0.596	1
Psmb1	0.085035	0.187812	0.864	0.868	1
Grap2	0.0850528	-0.167224	0.091	0.272	1
Ldah	0.0851646	-0.216916	0.136	0.331	1
Cers4	0.0851664	-0.300677	0.227	0.412	1
Prrc1	0.0851935	-0.202517	0.136	0.316	1
Ms4a6b	0.0854739	0.24627	0.455	0.294	1
Fam49a	0.0854825	-0.29218	0.182	0.368	1
Capn2	0.0855489	-0.170142	0.045	0.191	1
Prim2	0.0855671	0.0633538	0.136	0.044	1
Slc24a5	0.0855671	0.0607978	0.136	0.044	1
Rprd1b	0.0856951	-0.229956	0.091	0.265	1
Rab3gap1	0.0857497	-0.259574	0.182	0.382	1
Kansl1	0.0858643	-0.282226	0.455	0.647	1
Adprm	0.0859178	0.150918	0.318	0.169	1
Sugt1	0.0859186	0.186137	0.545	0.375	1
Gnl1	0.0859381	-0.20555	0.091	0.243	1
Fars2	0.0860053	0.137443	0.182	0.074	1
Tab2	0.086056	-0.214985	0.318	0.507	1
Gbf1	0.0860817	-0.224291	0.227	0.419	1
Pik3r4	0.0861613	-0.262023	0.636	0.838	1
Etf1	0.0861779	-0.200819	0.182	0.375	1
Aff4	0.0862102	-0.241212	0.227	0.412	1
Cops7a	0.0862723	0.143173	0.364	0.213	1
Ucp2	0.0862977	0.188911	1	0.941	1
Coq5	0.086382	0.124492	0.318	0.162	1
Cenpt	0.0865099	0.0863444	0.091	0.022	1
Vps25	0.0865099	0.0779531	0.091	0.022	1
Meak7	0.0865099	0.0731942	0.091	0.022	1
Mtmr10	0.0865099	0.0731345	0.091	0.022	1
Efnb1	0.0865099	0.06495	0.091	0.022	1
Mia3	0.0865522	0.173398	0.636	0.456	1
Neu1	0.0865867	-0.237249	0.182	0.338	1
Trpc4ap	0.0866118	-0.273671	0.273	0.493	1
Stat3	0.086623	0.234854	0.682	0.537	1
Rnf19b	0.0867785	-0.217655	0.091	0.25	1
Pdcd2	0.0869191	0.161693	0.5	0.309	1
Gclm	0.0869704	0.0415881	0.227	0.096	1
Cab39	0.087107	-0.266479	0.364	0.529	1
Mapre1	0.0872795	-0.18338	0.364	0.559	1
Vrk2	0.0874885	-0.171565	0.136	0.316	1
2021-09-09	0.0876576	-0.14452	0.182	0.426	1
Fgfr1op	0.0876653	-0.248253	0.182	0.368	1
Slc29a3	0.0876653	-0.254625	0.182	0.368	1
Lpp	0.0877552	0.124452	0.318	0.162	1
Senp8	0.0878674	0.124217	0.136	0.044	1
Slc35e2	0.0878674	0.0776884	0.136	0.044	1
Zfp839	0.0878837	0.120885	0.182	0.074	1
Cyb561a3	0.0879728	-0.234944	0.545	0.735	1
Flywch1	0.0880135	0.20338	0.318	0.176	1
Scd1	0.0881217	-0.117421	0.909	0.934	1
D16Ertd472e	0.0881282	-0.174133	0.045	0.199	1
Slc39a9	0.0881282	-0.193398	0.045	0.199	1
Por	0.0881652	-0.201662	0.091	0.265	1
Zfp715	0.0883731	-0.178822	0.045	0.191	1
Srgap2	0.0883731	-0.193724	0.045	0.191	1
Mzt1	0.0883731	-0.199505	0.045	0.191	1
Akr1a1	0.0884079	0.152605	0.909	0.64	1
Tm2d3	0.0886319	0.191143	0.318	0.184	1
Med28	0.0887237	0.231332	0.591	0.404	1
Dcaf15	0.0887808	-0.196256	0.091	0.257	1
Prkdc	0.0887808	-0.214079	0.091	0.257	1
Ddx49	0.0893707	0.141857	0.318	0.176	1
Kifap3	0.0895944	0.104529	0.091	0.022	1
Plod1	0.0895944	0.0665947	0.091	0.022	1
Clstn1	0.0895944	0.0644464	0.091	0.022	1
Fastkd3	0.0895944	0.0613366	0.091	0.022	1
1700120C14Rik	0.0895944	0.0571787	0.091	0.022	1
Ly6c2	0.0895944	0.0359141	0.091	0.022	1
Slc15a2	0.0897952	0.112006	0.182	0.074	1
Abcg3	0.0898132	-0.195527	0.045	0.191	1
Lmtk2	0.0899716	-0.204198	0.091	0.272	1
4632427E13Rik	0.0899911	-0.387298	0.409	0.559	1
Odf2l	0.0902173	0.125612	0.136	0.044	1
Gca	0.0902173	0.0920229	0.136	0.044	1
Zranb2	0.0902731	0.156998	0.682	0.471	1
Zfp426	0.0905543	0.110696	0.318	0.162	1
Cap1	0.0905579	-0.310558	0.409	0.581	1
Tacc1	0.0906203	-0.267069	0.545	0.684	1
Prrc2b	0.0907239	-0.238745	0.182	0.39	1
Rbm15b	0.0909775	-0.174492	0.045	0.199	1
Akr1b10	0.0909775	-0.226608	0.045	0.199	1
Ppt1	0.0910236	-0.156406	0.182	0.368	1
Tmem243	0.0913378	-0.244014	0.591	0.757	1
Mon2	0.0915974	-0.229032	0.136	0.309	1
Pkib	0.0916737	0.32973	0.727	0.603	1
Foxo3	0.0919777	-0.18131	0.091	0.265	1
Rnf219	0.0920328	0.136704	0.227	0.103	1
Hes1	0.0921481	-0.355726	0.5	0.61	1
Fahd2a	0.09225	-0.118551	0	0.118	1
Map2k6	0.09225	-0.11918	0	0.118	1
Rccd1	0.09225	-0.120366	0	0.118	1
Nckipsd	0.09225	-0.120802	0	0.118	1
Ptch1	0.09225	-0.124824	0	0.118	1
Pctp	0.09225	-0.126462	0	0.118	1
Polr2l	0.09225	-0.1274	0	0.118	1
Tnks	0.09225	-0.129601	0	0.118	1
Usp21	0.09225	-0.131009	0	0.118	1
Tmem94	0.09225	-0.134579	0	0.118	1
Rab40c	0.09225	-0.134601	0	0.118	1
4833438C02Rik	0.09225	-0.139379	0	0.118	1
Xlr4b	0.09225	-0.139879	0	0.118	1
Qser1	0.09225	-0.14407	0	0.118	1
Zfp758	0.09225	-0.144924	0	0.118	1
Kif18a	0.09225	-0.149768	0	0.118	1
Ulk2	0.09225	-0.151008	0	0.118	1
Pigu	0.09225	-0.151617	0	0.118	1
Tnpo2	0.09225	-0.152558	0	0.118	1
Gm15232	0.09225	-0.163277	0	0.118	1
Aco1	0.09225	-0.166734	0	0.118	1
Utrn	0.0923324	-0.222494	0.318	0.529	1
Mrpl42	0.0925253	0.131987	0.591	0.36	1
Atl3	0.0925842	-0.218217	0.136	0.294	1
Aph1b	0.0926176	0.0810523	0.136	0.044	1
Il15ra	0.0926176	0.0658655	0.136	0.044	1
Ptprs	0.0926176	0.0643256	0.136	0.044	1
Pold3	0.0927499	-0.185547	0.045	0.191	1
Gm47689	0.0927668	0.0632045	0.091	0.022	1
Trim45	0.0927668	0.0519299	0.091	0.022	1
Agk	0.0929274	-0.215314	0.045	0.184	1
Ncoa2	0.0929758	-0.253474	0.182	0.39	1
Nedd4l	0.0932579	-0.198183	0.091	0.25	1
Vps36	0.0932775	-0.196065	0.091	0.265	1
Hnrnpc	0.0935657	0.195134	0.773	0.721	1
Tapt1	0.0939005	-0.139202	0.045	0.199	1
Socs6	0.0939005	-0.149758	0.045	0.199	1
Prpf31	0.0939741	0.152896	0.364	0.213	1
Mllt6	0.0940075	-0.229851	0.273	0.434	1
Oard1	0.0940194	0.163314	0.5	0.324	1
Vamp2	0.0940486	-0.230815	0.136	0.309	1
Ap1s1	0.094247	0.174205	0.273	0.154	1
Ttc37	0.094247	-0.184685	0.045	0.191	1
Rabgap1	0.0944294	-0.288007	0.182	0.346	1
Ids	0.0944503	-0.168115	0.045	0.184	1
Sephs2	0.0944951	0.131182	0.273	0.14	1
Sh3glb1	0.0946179	-0.171324	0.545	0.706	1
Pon2	0.094674	-0.222239	0.136	0.316	1
Man2b1	0.0947356	-0.271956	0.5	0.728	1
Mcl1	0.0947889	-0.31168	0.864	0.912	1
Exoc4	0.094909	-0.221462	0.182	0.36	1
Hnrnpu	0.0949812	-0.200936	0.682	0.89	1
Pin1	0.0950964	0.159426	0.409	0.25	1
Rubcn	0.0951079	-0.13237	0.364	0.537	1
Mrpl13	0.0951168	0.184835	0.364	0.228	1
Cdc40	0.0953467	-0.205581	0.318	0.507	1
Tmem185a	0.095731	0.140198	0.182	0.074	1
B230219D22Rik	0.0958279	-0.193304	0.182	0.397	1
Sft2d1	0.0958612	-0.208723	0.136	0.301	1
Noa1	0.0959932	-0.167063	0.045	0.184	1
Zgrf1	0.0960288	0.0633282	0.091	0.022	1
Msl3l2	0.0960288	0.0597025	0.091	0.022	1
Gm14296	0.0960288	0.0557669	0.091	0.022	1
9130230N09Rik	0.0960288	0.0481843	0.091	0.022	1
Prelid2	0.0960288	0.0438966	0.091	0.022	1
Smc4	0.0961853	-0.282858	0.318	0.522	1
Arhgap27os3	0.096362	-0.210222	0.182	0.375	1
Ube2h	0.0964709	-0.188666	0.136	0.324	1
Sgpl1	0.0966606	-0.179116	0.091	0.257	1
Arhgef2	0.0968018	-0.29331	0.227	0.426	1
Nr3c1	0.0972338	-0.231531	0.409	0.559	1
1110059G10Rik	0.0972991	-0.153	0.045	0.191	1
Zfp384	0.0972991	-0.158447	0.045	0.191	1
Ctdp1	0.0972991	-0.182023	0.045	0.191	1
Akap10	0.0972991	-0.196164	0.045	0.191	1
Srrd	0.0975718	0.0636229	0.136	0.044	1
Ccdc69	0.0978712	0.255396	0.318	0.176	1
Mef2c	0.0979398	-0.219427	0.909	0.971	1
Apobec3	0.0979487	-0.264618	1	0.993	1
Gtf2h5	0.0981529	0.232556	0.591	0.456	1
Idh2	0.0984229	0.0937925	0.364	0.191	1
Lsg1	0.0984232	-0.189195	0.136	0.301	1
Lactb	0.0986301	-0.245881	0.182	0.331	1
Ufc1	0.098927	0.12428	0.591	0.397	1
Snrpd1	0.0992016	0.234003	0.591	0.412	1
Stk35	0.099382	0.0664341	0.091	0.022	1
Mki67	0.099382	-0.00495459	0.091	0.022	1
2021-03-07	0.0994068	-0.295586	0.455	0.64	1
Carnmt1	0.09945	0.14163	0.409	0.243	1
Akirin2	0.099469	0.1744	0.409	0.287	1
Fam193b	0.0997217	-0.205467	0.136	0.316	1
Man1b1	0.0998542	-0.215411	0.091	0.235	1
Tspan15	0.0998625	-0.322571	0.227	0.397	1
Gimap6	0.0999611	-0.250027	0.909	0.941	1
Actr1a	0.0999994	-0.149036	0.091	0.265	1
Usp48	0.100002	-0.27601	0.227	0.382	1
Pdhb	0.100005	0.225139	0.5	0.331	1
Mtfmt	0.100127	0.0608156	0.136	0.044	1
Gpi1	0.100194	0.187252	0.909	0.816	1
Zrsr2	0.100426	-0.237009	0.273	0.471	1
Zdhhc16	0.10043	-0.160921	0.045	0.191	1
Sgsh	0.10043	-0.166623	0.045	0.191	1
Gls	0.100651	-0.246657	0.591	0.684	1
Zhx2	0.100743	-0.191698	0.045	0.184	1
Ifi35	0.100782	0.110419	0.5	0.301	1
Usp25	0.100828	-0.26033	0.273	0.434	1
Dhx29	0.100896	-0.179719	0.045	0.176	1
Txndc16	0.100912	-0.259868	0.455	0.603	1
Crlf3	0.101112	-0.239708	0.727	0.779	1
Myh9	0.101238	-0.249741	0.773	0.838	1
Tspo	0.101306	0.16801	0.773	0.618	1
Tubgcp3	0.101538	-0.13711	0.045	0.199	1
Mettl26	0.101719	-0.206551	0.136	0.309	1
Ddhd1	0.101719	-0.227297	0.136	0.309	1
Gm20342	0.101758	-0.231173	0.091	0.228	1
Tmco6	0.101977	0.115019	0.182	0.074	1
Sphk2	0.102025	-0.162389	0.045	0.191	1
Mob3c	0.102025	-0.164444	0.045	0.191	1
Cers2	0.102152	-0.18194	0.318	0.493	1
Thoc1	0.102218	-0.175774	0.091	0.257	1
Ylpm1	0.10222	-0.316471	0.273	0.441	1
Efl1	0.102367	-0.21778	0.045	0.184	1
Mrpl24	0.102459	0.128105	0.591	0.522	1
Rock1	0.102491	-0.314271	0.727	0.794	1
Wbp11	0.10279	-0.244272	0.273	0.485	1
Mif	0.102831	0.254423	0.864	0.676	1
Actr2	0.102937	-0.255993	0.864	0.897	1
Nip7	0.102984	0.149733	0.455	0.265	1
Zbtb11	0.103072	-0.172904	0.182	0.382	1
Cox6c	0.103107	0.140032	1	0.926	1
[truncated: 10,225 more rows]
